# Supplementary material for: Tissue-scale tensional homeostasis in skin regulates structure and physiological function
Source: Commun Biol. 2020 Oct 30;3:637. doi: 10.1038/s42003-020-01365-7 (PMC7603398; doi:10.1038/s42003-020-01365-7)
Supplement: Supplementary file 3 — Source Data [file 42003_2020_1365_MOESM3_ESM.xlsx]

## Sheet: Fig. 2a_FFT
	Collagen fibre FFT alignment value
	Scene ID		R19-236-01-01			R19-236-01-02			R19-236-01-03			R19-237-01-01subset	R19-237-01-02subset		R19-237-01-02subset			R19-237-01-03subset			R19-238-01-01subset			R19-238-01-02subset			R19-238-01-03subset				Final Data
	Data type		maximum	average	minimum	maximum	average	minimum	maximum	average	minimum	maximum	average	minimum	maximum	average	minimum	maximum	average	minimum	maximum	average	minimum	maximum	average	minimum	maximum	average	minimum		max	ave	min
Keep	Angle	0	0.0841853	0.0721679	0.0602865	0.0971863	0.0774635	0.0623317	0.0973347	0.0816403	0.0653261	0.131931	0.108063	0.0860443	0.131074	0.109133	0.0815905	0.112033	0.0859894	0.0681544	0.118392	0.096579	0.0627037	0.119282	0.0992156	0.0838343	0.094583	0.0831642	0.0693667		0.131931	0.0813416	0.0602865
		1	0.0842198	0.0699225	0.0596544	0.0853163	0.0724766	0.0560105	0.0982531	0.0796395	0.0628148	0.122034	0.102822	0.083742	0.119156	0.103307	0.0850362	0.098279	0.0822381	0.0630996	0.116279	0.091586	0.057666	0.103276	0.087179	0.0691776	0.097359	0.0806444	0.0691687		0.122034	0.0769815	0.0560105
		2	0.075817	0.0673075	0.0588427	0.0843517	0.0697356	0.0569709	0.0937094	0.0735908	0.0571217	0.117421	0.0997028	0.0854221	0.121309	0.103822	0.0803753	0.0948908	0.0798488	0.0592485	0.108045	0.0881925	0.061056	0.10074	0.0839079	0.0674185	0.0911102	0.0795866	0.0683124		0.121309	0.0745694	0.0569709
		3	0.0754913	0.0658148	0.0563988	0.0814146	0.0667594	0.0498234	0.0908475	0.0728455	0.0573083	0.112488	0.0986325	0.0868248	0.129604	0.104423	0.0860725	0.0952359	0.0771428	0.0576386	0.109859	0.0864839	0.058471	0.101145	0.0832881	0.0657861	0.0937162	0.0793658	0.0658938		0.129604	0.0734756	0.0498234
		4	0.0878329	0.0666645	0.0555919	0.0842351	0.0675468	0.0526818	0.0920455	0.0753799	0.0513207	0.115541	0.0952312	0.0749836	0.122345	0.101517	0.0824722	0.0904119	0.0770423	0.0572521	0.106872	0.0827022	0.0520814	0.102748	0.0859448	0.068897	0.0872346	0.078053	0.0641788		0.122345	0.0730081	0.0513207
		5	0.0797076	0.0674511	0.0551332	0.0793544	0.0687716	0.0497049	0.0891823	0.0733718	0.0591665	0.112272	0.0949479	0.0757465	0.121413	0.100909	0.0874874	0.0906775	0.0742397	0.0606708	0.101413	0.0811446	0.051893	0.105551	0.0836485	0.0675148	0.0894787	0.0798004	0.0672894		0.121413	0.0724284	0.0497049
		6	0.0738738	0.0649068	0.0547869	0.0762681	0.0669015	0.0508072	0.0930201	0.0736651	0.0542622	0.112342	0.0918557	0.0742445	0.122508	0.0998078	0.0776434	0.0893224	0.0751493	0.0549785	0.0994816	0.0789284	0.0501379	0.105552	0.0802244	0.0614586	0.090399	0.0786797	0.0668217		0.122508	0.0710119	0.0501379
		7	0.0712281	0.0626291	0.0534084	0.0763949	0.0636361	0.0491472	0.0878349	0.0710598	0.0520721	0.110466	0.0899308	0.0656082	0.121393	0.0968534	0.0748456	0.0845833	0.0722457	0.0533061	0.0942255	0.0771534	0.0508706	0.10429	0.0816561	0.0657855	0.093604	0.0786423	0.0674529		0.121393	0.0693807	0.0491472
		8	0.0739187	0.0638413	0.0534086	0.0774194	0.0627828	0.0514706	0.0899197	0.073573	0.0585814	0.113998	0.0896664	0.0677546	0.113071	0.0935634	0.0762353	0.0801527	0.0689597	0.0548188	0.0950818	0.075945	0.0549482	0.102896	0.0810086	0.0624214	0.0906498	0.0763549	0.0657417		0.113998	0.0685695	0.0514706
		9	0.0731266	0.063352	0.0546628	0.0760801	0.0635387	0.0481111	0.0853461	0.0709776	0.0545133	0.10706	0.0873296	0.0629652	0.104221	0.0917636	0.0698379	0.0792571	0.0680016	0.0478773	0.091122	0.0740366	0.0437708	0.0956554	0.0798762	0.0636455	0.090767	0.076689	0.0657054		0.10706	0.0675565	0.0437708
		10	0.0795056	0.0635035	0.0532817	0.0733228	0.0617509	0.0475112	0.0863636	0.0721361	0.0563146	0.102666	0.0846451	0.0624687	0.110627	0.0901836	0.0707741	0.0797329	0.0666462	0.0471709	0.0953859	0.0731126	0.0498198	0.0964626	0.0787763	0.0620442	0.0898762	0.077799	0.065756		0.110627	0.0668553	0.0471709
		11	0.0740235	0.0600203	0.0478868	0.07557	0.0591878	0.0479995	0.0889558	0.0702291	0.0535035	0.097388	0.0803032	0.0569948	0.103884	0.0863983	0.0667737	0.075753	0.062112	0.0484556	0.0891379	0.0691697	0.0450004	0.100732	0.076468	0.0564668	0.0895453	0.0743391	0.0614168		0.103884	0.0638228	0.0450004
		12	0.0762051	0.0631209	0.0505419	0.0713824	0.0603754	0.0459446	0.0860922	0.0697224	0.0526772	0.0939821	0.081413	0.0569876	0.10132	0.0870754	0.0668213	0.0729996	0.0613394	0.0417874	0.0816139	0.0670561	0.0416575	0.0993405	0.0772313	0.0605076	0.083939	0.073781	0.0594937		0.10132	0.0641115	0.0416575
		13	0.0708568	0.0617926	0.0484328	0.0666784	0.0590342	0.0439882	0.0823937	0.0701664	0.0563383	0.0880286	0.0778039	0.0624909	0.0956007	0.0845028	0.0635543	0.0745726	0.0608464	0.0436497	0.0843207	0.0662426	0.042101	0.0927091	0.0760007	0.0631876	0.0854339	0.074087	0.0651501		0.0956007	0.0630477	0.042101
		14	0.0732059	0.0622392	0.0455145	0.0688968	0.0600005	0.0479118	0.0784303	0.0672268	0.054203	0.0885121	0.073637	0.0571654	0.105158	0.0824406	0.0628951	0.0738121	0.0603732	0.0436884	0.0857304	0.0652474	0.0448422	0.0967887	0.0732858	0.0595028	0.0883139	0.0749133	0.0594261		0.105158	0.0619364	0.0436884
		15	0.0761189	0.0626177	0.0510616	0.0718649	0.0593238	0.0447156	0.0765009	0.0645405	0.0558297	0.082758	0.0730605	0.0511992	0.101114	0.0795631	0.0625054	0.0697688	0.0592617	0.0410005	0.0782873	0.061676	0.0373717	0.0996966	0.0733515	0.0544253	0.0881707	0.0728204	0.0625706		0.101114	0.0606215	0.0373717
		16	0.0712217	0.0605608	0.0516821	0.067601	0.0577519	0.0469791	0.0794156	0.063627	0.0519337	0.0844528	0.0705119	0.0581346	0.100252	0.0771588	0.0641041	0.0629567	0.0547479	0.0388052	0.0737512	0.0581005	0.0382412	0.088666	0.0723526	0.0563683	0.0842079	0.0725064	0.0572611		0.100252	0.0587318	0.0382412
		17	0.069091	0.0595194	0.0476998	0.0666285	0.0543853	0.0449673	0.0810631	0.0646471	0.0483018	0.0859073	0.0678888	0.060361	0.0923038	0.074986	0.0621205	0.0632548	0.0538411	0.0404562	0.0715542	0.0554362	0.0394615	0.0931439	0.0720345	0.0572986	0.0764029	0.0699191	0.0581281		0.0931439	0.0572658	0.0394615
		18	0.0736277	0.0615625	0.0494163	0.0633723	0.0517765	0.0433912	0.0759203	0.0635449	0.0482988	0.0823111	0.0640366	0.0531128	0.0964302	0.0728725	0.0534969	0.0587366	0.0518146	0.0451682	0.0714734	0.0534513	0.0307031	0.0954705	0.0710532	0.0550143	0.0817657	0.0699055	0.0578273		0.0964302	0.0560018	0.0307031
		19	0.0701506	0.060397	0.0487764	0.0625189	0.0511162	0.0420758	0.0731539	0.0600185	0.0428689	0.0797279	0.0618879	0.0511473	0.0934163	0.0695211	0.0541711	0.0615727	0.0518012	0.0410857	0.0717757	0.0551811	0.0366778	0.0890293	0.0680817	0.0483561	0.0830621	0.068052	0.0563167		0.0934163	0.0546057	0.0366778
		20	0.0693507	0.0582926	0.0482382	0.0633083	0.0534527	0.0443471	0.0721415	0.0607089	0.0453805	0.0756804	0.0619292	0.0426273	0.0911993	0.0697779	0.0533357	0.0678322	0.050408	0.0350793	0.0675337	0.0521576	0.0327725	0.0871192	0.0680938	0.0533654	0.082085	0.0657718	0.0532679		0.0911993	0.0540593	0.0327725
		21	0.0683514	0.0582146	0.0392205	0.0635855	0.0505872	0.0383006	0.0711743	0.0609485	0.053804	0.0760704	0.0594788	0.0434036	0.0833106	0.0668373	0.0564639	0.058141	0.0483605	0.0358851	0.0676396	0.0529951	0.0334324	0.0849781	0.0670449	0.0559157	0.079488	0.0665238	0.0567935		0.0849781	0.0530991	0.0334324
		22	0.0643077	0.0553385	0.0443439	0.0587738	0.0489757	0.0360067	0.0700844	0.0600105	0.0482847	0.0650958	0.0562325	0.0421082	0.0892533	0.0662858	0.050945	0.0609209	0.0471951	0.0341588	0.0660993	0.0497951	0.0291834	0.0778144	0.065127	0.0508208	0.0698881	0.0617381	0.054218		0.0892533	0.0510698	0.0291834
		23	0.0635256	0.0549145	0.0401074	0.0604853	0.0486102	0.035065	0.065176	0.0567555	0.0446695	0.068922	0.0558966	0.0478165	0.0873518	0.0646746	0.0513689	0.0619089	0.0448813	0.0369398	0.0562882	0.0465431	0.0348132	0.0775986	0.0617524	0.0444374	0.0726809	0.062338	0.0510901		0.0873518	0.0496366	0.0348132
		24	0.0698543	0.0573322	0.0483109	0.0585223	0.0459686	0.0367893	0.063274	0.0564523	0.0462009	0.0648793	0.0537958	0.0452456	0.0855616	0.0636335	0.0431644	0.0548979	0.0440356	0.0306216	0.0566585	0.0462783	0.0312964	0.0788575	0.0605453	0.0482973	0.0687157	0.0595689	0.0512823		0.0855616	0.0487611	0.0306216
		25	0.0656326	0.0551207	0.0431546	0.0617026	0.0476453	0.0356046	0.0615284	0.0529822	0.0437398	0.0601491	0.0508864	0.0396103	0.0920461	0.0627459	0.0460317	0.0511506	0.0432652	0.0374241	0.056171	0.0453176	0.0288198	0.0795998	0.0613495	0.0463684	0.0641174	0.0567174	0.0500836		0.0920461	0.047603	0.0288198
		26	0.0686907	0.0544822	0.0447554	0.0624111	0.0467854	0.034876	0.0652106	0.0564954	0.046521	0.0591557	0.0503291	0.0413925	0.0901424	0.0587651	0.0412601	0.052573	0.0425703	0.0284346	0.0589024	0.044151	0.0300668	0.0807821	0.0589851	0.045315	0.0675053	0.0540065	0.0455024		0.0901424	0.046657	0.0284346
		27	0.0685545	0.053593	0.0397778	0.0540842	0.0433558	0.0351629	0.062571	0.0524895	0.0431664	0.0584975	0.0463275	0.0351855	0.0788106	0.0568024	0.0431472	0.0503291	0.0386351	0.0266717	0.0565305	0.0419919	0.0232698	0.0731126	0.0560025	0.0413462	0.0611151	0.0547311	0.0449919		0.0788106	0.0443929	0.0232698
		28	0.0615663	0.05242	0.0415163	0.0533463	0.0431724	0.032449	0.0624809	0.0522582	0.0379224	0.0558031	0.046522	0.0316871	0.0728787	0.0541527	0.0341509	0.0488667	0.0379885	0.0250027	0.0489285	0.0369645	0.0270957	0.0747656	0.0555499	0.0411564	0.0626695	0.0529266	0.0425659		0.0747656	0.0431955	0.0250027
		29	0.0620574	0.0511994	0.038825	0.0554427	0.0401917	0.0289047	0.0610933	0.0522326	0.0432396	0.057864	0.0454593	0.0347685	0.0650721	0.0520559	0.0375855	0.044041	0.0360689	0.0186478	0.048141	0.0381527	0.0270283	0.0724398	0.0548444	0.0425889	0.0592153	0.0526117	0.0407868		0.0724398	0.0422817	0.0186478
		30	0.0563765	0.0466918	0.0343766	0.0468051	0.0400634	0.0303656	0.0565164	0.0462837	0.0390586	0.0553223	0.0412565	0.0271163	0.0678929	0.051119	0.0332286	0.043415	0.0323184	0.0207188	0.0537125	0.0357713	0.025682	0.0700192	0.0521584	0.0392859	0.0581791	0.0492031	0.0378329		0.0700192	0.0394866	0.0207188
		31	0.0589653	0.0480199	0.0357906	0.0494956	0.0393616	0.0317849	0.0593355	0.0476322	0.0371678	0.0537456	0.0419498	0.0225611	0.0745026	0.0527911	0.0350603	0.0492347	0.033708	0.0224816	0.0541841	0.0364367	0.0241463	0.067838	0.0509199	0.0385868	0.0629537	0.0514611	0.0443333		0.0745026	0.040228	0.0224816
		32	0.060032	0.0474836	0.0296187	0.0499534	0.0368351	0.0248082	0.0515844	0.044745	0.0312199	0.059171	0.0402443	0.0237344	0.0690897	0.0493609	0.0368743	0.0418952	0.0321397	0.0144883	0.0485619	0.0355379	0.019196	0.0665983	0.0512263	0.0400366	0.0575453	0.0491063	0.0368508		0.0690897	0.0386679	0.0144883
		33	0.0584949	0.0454722	0.0323962	0.0447506	0.0357536	0.0278099	0.0576386	0.045129	0.0344851	0.0523535	0.0378528	0.0215846	0.0597117	0.0460332	0.0325265	0.0471927	0.0304695	0.0163006	0.0415485	0.0327416	0.0208773	0.0694024	0.050661	0.038781	0.0581439	0.0488029	0.0379702		0.0694024	0.0372916	0.0163006
		34	0.0523497	0.0427728	0.0268119	0.041155	0.0315606	0.0243544	0.0538501	0.0414024	0.027923	0.0514716	0.0342263	0.0209863	0.0636585	0.0424957	0.0247904	0.0405263	0.0280178	0.0193789	0.0387378	0.0300538	0.0215614	0.0634753	0.0446744	0.0276421	0.058448	0.0452316	0.0339677		0.0636585	0.0340435	0.0193789
		35	0.0555493	0.0455827	0.0298154	0.0409797	0.0346786	0.0250496	0.0472439	0.0400524	0.033113	0.051575	0.0353964	0.0228362	0.0664831	0.0443002	0.0288879	0.0422979	0.0291191	0.0186766	0.0372471	0.0285877	0.0168986	0.0578879	0.0456426	0.0282024	0.0578137	0.0456447	0.0343061		0.0664831	0.0349005	0.0168986
		36	0.0620928	0.0458111	0.0294757	0.0471274	0.0349344	0.0248978	0.0473061	0.0381061	0.0282705	0.0501719	0.0350337	0.0230297	0.0614241	0.0447628	0.0255103	0.0392279	0.0278573	0.0187367	0.0413174	0.0313623	0.0218649	0.0561509	0.0454438	0.035037	0.0554089	0.0436447	0.0322762		0.0614241	0.0346956	0.0187367
		37	0.0535661	0.0437176	0.0316229	0.0439089	0.0340235	0.026611	0.0454962	0.0384706	0.0308728	0.046638	0.0344508	0.0209084	0.0608275	0.0412783	0.0295549	0.0377691	0.0282309	0.0164744	0.0332321	0.0251786	0.0170618	0.0573964	0.0446421	0.0307325	0.0544541	0.0432357	0.0329088		0.0608275	0.0333228	0.0164744
		38	0.0499217	0.0392952	0.0317456	0.0418442	0.0331825	0.0266835	0.0427255	0.0366997	0.0283058	0.0357443	0.0282741	0.0179841	0.0522851	0.0380008	0.0221117	0.0347734	0.0238997	0.0113763	0.0372972	0.0244801	0.0123224	0.0517558	0.0405118	0.0282327	0.044945	0.0384123	0.0281362		0.0522851	0.0302756	0.0113763
		39	0.0472051	0.0403938	0.0303206	0.0396164	0.0321695	0.0237165	0.0454535	0.0370888	0.0308318	0.0414381	0.0293436	0.0131907	0.0605968	0.0400889	0.0227583	0.031175	0.0245088	0.0166289	0.031845	0.0223779	0.0132747	0.0530268	0.0420838	0.0304369	0.0525054	0.0412053	0.0284122		0.0605968	0.030926	0.0131907
		40	0.0509507	0.0394721	0.0278856	0.0388	0.0276177	0.0193994	0.0447362	0.0357894	0.0276685	0.0397302	0.0314376	0.0172365	0.0565972	0.0380624	0.0230958	0.0370717	0.0237111	0.0137534	0.0371755	0.025413	0.018563	0.0512735	0.0393267	0.0260627	0.0499065	0.0387712	0.0272169		0.0565972	0.0299601	0.0137534
		41	0.0469134	0.0382818	0.0253134	0.0327274	0.0286395	0.0220644	0.0429728	0.0327622	0.0204348	0.0393921	0.0282473	0.0204478	0.050884	0.0340168	0.0213696	0.0293122	0.0187084	0.0101608	0.035776	0.025039	0.0183701	0.0462321	0.0371281	0.0242576	0.0467449	0.0386608	0.0284613		0.050884	0.0281484	0.0101608
		42	0.0499534	0.0336272	0.0245132	0.0424765	0.0276242	0.0176513	0.0399058	0.0317709	0.0261026	0.0399557	0.0268308	0.016636	0.0518683	0.0341831	0.0243599	0.0322864	0.020572	0.00898157	0.0355427	0.0240163	0.0183658	0.0473975	0.0365346	0.0295447	0.0450675	0.0365479	0.0286232		0.0518683	0.0271707	0.00898157
		43	0.0417575	0.0326959	0.021081	0.0354372	0.0238173	0.015056	0.0407979	0.0295047	0.0162396	0.0301758	0.0239009	0.0138054	0.0495174	0.0320186	0.0171199	0.0301922	0.0180095	0.00845348	0.0339205	0.0194689	0.0115495	0.0443912	0.0348888	0.0206081	0.0513628	0.0351795	0.0210876		0.0513628	0.0249484	0.00845348
		44	0.0453653	0.0320278	0.0235262	0.0326899	0.0235139	0.0161286	0.0351002	0.0296204	0.0230806	0.03333	0.024043	0.0153069	0.042858	0.0299212	0.0213628	0.0262945	0.0171439	0.0087666	0.0294342	0.0189614	0.0116918	0.0456199	0.0335206	0.0232394	0.0424863	0.0340344	0.0194303		0.0456199	0.0242787	0.0087666
		45	0.0395827	0.033005	0.0269169	0.0379664	0.0265038	0.0184775	0.0352031	0.0286434	0.0183673	0.0330492	0.024025	0.0163827	0.0459651	0.0300757	0.0190508	0.0292278	0.0189145	0.00939702	0.0244674	0.0204782	0.0147694	0.0421002	0.0334271	0.0243019	0.0411586	0.0321182	0.0202044		0.0459651	0.0247191	0.00939702
		46	0.0396988	0.0299074	0.0167945	0.033798	0.0239272	0.0113867	0.0325083	0.0269863	0.0181596	0.0341831	0.0233193	0.0158289	0.0496371	0.0282869	0.0170684	0.0229176	0.0162131	0.00540372	0.0266174	0.0186101	0.00965175	0.0424171	0.0318904	0.021806	0.0406451	0.0317364	0.0206838		0.0496371	0.0230877	0.00540372
		47	0.0357411	0.0279972	0.0165019	0.0320796	0.0233399	0.0172225	0.0364795	0.026738	0.0160387	0.0308315	0.0204759	0.0144824	0.0395535	0.0264486	0.0175831	0.0252156	0.0163503	0.00460911	0.0236472	0.0161173	0.00878291	0.0402123	0.0294693	0.0219685	0.0434815	0.030795	0.0222891		0.0434815	0.0217732	0.00460911
		48	0.0397635	0.0290231	0.02142	0.0317645	0.0208064	0.0126515	0.0359169	0.0284943	0.0173559	0.0292772	0.0202699	0.00712794	0.0379922	0.0257753	0.0119759	0.0255816	0.0154156	0.00826404	0.0197475	0.0168182	0.0133197	0.0419347	0.0298647	0.0203686	0.0444645	0.0316899	0.0198564		0.0444645	0.0218157	0.00712794
		49	0.0396741	0.0286469	0.0200309	0.029228	0.0186193	0.0103903	0.0360118	0.0253919	0.0132023	0.0258694	0.0191526	0.0100032	0.0389807	0.0248524	0.0139643	0.0253188	0.0155541	0.00424552	0.0272661	0.0154837	0.00784869	0.0357429	0.0272716	0.0182926	0.0385155	0.0301985	0.020752		0.0389807	0.0205171	0.00424552
		50	0.0345712	0.0267156	0.0173248	0.0260831	0.0196461	0.0094354	0.0336313	0.0255638	0.0165559	0.0235519	0.0170071	0.0103443	0.0405846	0.0256885	0.00963178	0.0263756	0.0168658	0.00475105	0.0226146	0.0160799	0.00860277	0.0357281	0.0283104	0.0209795	0.037785	0.0289219	0.0210187		0.0405846	0.0204799	0.00475105
		51	0.033944	0.0266891	0.0183087	0.0256974	0.0177269	0.00910757	0.033316	0.0240345	0.0160422	0.0274435	0.0180836	0.0121228	0.0405454	0.0239868	0.00963063	0.0247601	0.0138632	0.00617038	0.0231975	0.0156331	0.00955392	0.0349069	0.0283573	0.01962	0.0372826	0.0291216	0.0209178		0.0405454	0.0197496	0.00617038
		52	0.0337843	0.0267192	0.0182902	0.0264787	0.0182968	0.0119142	0.0365546	0.024663	0.0143668	0.0242516	0.0158092	0.00785863	0.039308	0.0202298	0.00614389	0.019399	0.0135936	0.00691273	0.0205623	0.014028	0.00710011	0.0357922	0.0252232	0.0172091	0.0346716	0.0261419	0.0190958		0.039308	0.0184705	0.00614389
		53	0.0334635	0.0240164	0.0158429	0.0312702	0.019512	0.0124927	0.0308486	0.024498	0.0117583	0.0235338	0.0169302	0.00540449	0.029127	0.0196761	0.00559585	0.0198584	0.0133137	0.00646422	0.0224347	0.0148478	0.00598295	0.0327348	0.0246804	0.0167953	0.0347719	0.0252001	0.016791		0.0347719	0.0182675	0.00540449
		54	0.0323748	0.0239152	0.0149396	0.0287752	0.017214	0.00965291	0.0373425	0.0211584	0.00978609	0.0290468	0.0166457	0.00608231	0.0316576	0.0198378	0.00701804	0.0229672	0.0147076	0.00507628	0.0190397	0.0140229	0.00818578	0.0324053	0.0254706	0.0194737	0.0303698	0.0233223	0.0142246		0.0373425	0.0176295	0.00507628
		55	0.0341794	0.025225	0.0165507	0.0244413	0.017376	0.0111343	0.0290771	0.0201917	0.00665378	0.0237071	0.0166998	0.00647821	0.0311934	0.019659	0.00629694	0.0161702	0.0115485	0.0080319	0.0180234	0.0110512	0.00472398	0.0379616	0.02438	0.0123325	0.0328523	0.0243766	0.0129701		0.0379616	0.0170508	0.00472398
		56	0.0295024	0.0207709	0.0155615	0.0233779	0.0160472	0.0089603	0.0237481	0.0163367	0.00640285	0.0225549	0.0131933	0.00417284	0.0305496	0.0190886	0.00866995	0.0165496	0.0108011	0.00391092	0.0196232	0.0104282	0.00374191	0.0278212	0.02142	0.0143098	0.0305119	0.0216041	0.0120111		0.0305496	0.014969	0.00374191
		57	0.0327442	0.0212639	0.014055	0.0268456	0.0164605	0.00652313	0.0252165	0.0198086	0.013887	0.0215575	0.0141271	0.00684289	0.0286381	0.0171616	0.00521052	0.0179599	0.0106707	0	0.0245998	0.0153297	0.00677765	0.0291225	0.0222624	0.0151855	0.0343311	0.0219673	0.00954363		0.0343311	0.0159052	0
		58	0.0294013	0.0204567	0.0100322	0.0236717	0.0150857	0.00867322	0.0265869	0.0170821	0.0117248	0.0230684	0.0113772	0.00432688	0.0285874	0.0172181	0.00885861	0.0151137	0.00851781	0	0.0186134	0.0124529	0.00713651	0.027961	0.0214017	0.0118957	0.0346665	0.0219634	0.0128658		0.0346665	0.0145556	0
		59	0.0270356	0.0204583	0.0119492	0.0258847	0.0177337	0.0111302	0.0228112	0.0161197	0.00908842	0.025901	0.0128269	0.00317453	0.0273052	0.0175334	0.00887571	0.0159276	0.00899028	0.00141656	0.0154919	0.0104975	0.0029149	0.0265888	0.0184175	0.0138216	0.0282447	0.0196556	0.0133924		0.0282447	0.0142233	0.00141656
		60	0.0269512	0.0178236	0.0102824	0.0294796	0.0123508	0.00394012	0.0210542	0.0146648	0.00773972	0.0161043	0.00950412	0.00285676	0.0284415	0.014613	0.00930211	0.0138606	0.00609605	0	0.0145172	0.0086507	0.00147168	0.0293194	0.018823	0.0105446	0.0252874	0.0185998	0.0050113		0.0294796	0.0121126	0
		61	0.0239793	0.0182862	0.0128309	0.0277287	0.0153768	0.0010535	0.0243404	0.0174758	0.0115985	0.017824	0.0112107	0.00541538	0.0294147	0.0168074	0.00840433	0.0161764	0.00996677	0.00384856	0.0164029	0.0105026	0.00233623	0.0258567	0.0180459	0.0133955	0.0275297	0.019039	0.010769		0.0294147	0.0136711	0.0010535
		62	0.0257758	0.0175991	0.010175	0.0306485	0.0157062	0.00789489	0.0222097	0.0166928	0.00804412	0.0194675	0.0121566	0.00495305	0.0253051	0.0149411	0.00363573	0.0183039	0.0105243	0.00245869	0.0186598	0.0110926	0.00397472	0.0271441	0.0166825	0.012201	0.027022	0.0191727	0.0125851		0.0306485	0.0134568	0.00245869
		63	0.0217641	0.0169623	0.0105992	0.0226006	0.0162992	0.00410484	0.0251099	0.0152458	0.0080424	0.0214252	0.0105887	0.00374367	0.0200378	0.0133816	0.00210168	0.0145002	0.00942341	0.00399976	0.0164584	0.0104272	0.00498535	0.0189781	0.0142915	0.0089365	0.0277693	0.0181797	0.00995415		0.0277693	0.0124799	0.00210168
		64	0.0233418	0.0150321	0.00786401	0.0231429	0.0118819	0.00524658	0.0251488	0.0149188	0.00635227	0.0184257	0.0100981	0.00179809	0.0192386	0.0124955	0.00364322	0.0171525	0.00804041	0	0.0152472	0.010048	0.00510001	0.0247016	0.0142009	0.00788303	0.0272106	0.0183909	0.0115722		0.0272106	0.0115107	0
		65	0.0202917	0.0153039	0.00968415	0.0221058	0.0143262	0.00951701	0.0168959	0.0122866	0.00480522	0.0190508	0.0104121	0.00307196	0.0275014	0.012963	0.00618989	0.0140055	0.00705038	0.00150541	0.0122373	0.00777139	0.00394813	0.0201439	0.014264	0.00719022	0.026298	0.0170573	0.00889124		0.0275014	0.0111435	0.00150541
		66	0.0203264	0.014587	0.00833236	0.0204169	0.0139937	0.00549684	0.0192366	0.0125191	0.00567539	0.0148433	0.00947544	0.00180046	0.0211787	0.0118815	0.000420183	0.0162522	0.00744197	0.000973428	0.0132828	0.009347	0.00502144	0.021416	0.015293	0.00832359	0.0226227	0.0134193	0.00470975		0.0226227	0.0107958	0.000420183
		67	0.0231964	0.0143725	0.00555042	0.0193074	0.0125637	0.00503912	0.0241618	0.0126692	0	0.0214671	0.00991185	0	0.0269789	0.0115389	0.0052253	0.0175941	0.00798859	0	0.0115137	0.00756672	0.00213305	0.0191418	0.0128104	0.00337425	0.0233898	0.0136726	0.00589559		0.0269789	0.0103095	0
		68	0.0219127	0.0124396	0.00728237	0.0183494	0.0123337	0.00367968	0.0244572	0.0128105	0.00456393	0.018293	0.00950127	0	0.027604	0.0102968	0	0.0176957	0.00730014	0.00139946	0.0139099	0.00841991	0.00102975	0.0219881	0.0128686	0.00581454	0.0192509	0.0137756	0.0054417		0.027604	0.00997461	0
		69	0.0176991	0.0116143	0.00039266	0.014893	0.00911583	0.00151598	0.0220411	0.0122288	0.00589904	0.0186615	0.00923807	0.00129293	0.0289751	0.010039	0.00133313	0.0139416	0.00657384	0.000441858	0.0140858	0.0073329	0	0.0190254	0.0127109	0.00811734	0.0247323	0.0141862	0.0064797		0.0289751	0.00930398	0
		70	0.0177899	0.0126855	0.00565303	0.019852	0.0114127	0.00653153	0.0169793	0.0113819	0.00368876	0.0172337	0.0101096	0	0.0193988	0.0102311	0.00223561	0.0141529	0.00670926	0	0.0143997	0.00774338	0	0.022263	0.0119308	0.00512487	0.0258503	0.0129574	0.00565333		0.0258503	0.00951615	0
		71	0.018976	0.0113381	0.00282853	0.0186375	0.0115679	0.00283659	0.0220788	0.011771	0.00272746	0.0194876	0.010053	0	0.0220981	0.00972445	0.00235774	0.0127891	0.00683209	0	0.0137898	0.00879954	0.00248133	0.0230583	0.0105145	0.00303967	0.0176395	0.00976399	0.0022168		0.0230583	0.00903645	0
		72	0.0158798	0.0113851	0.00542454	0.0185445	0.00775675	0	0.0179444	0.0115686	0.00663761	0.0151657	0.00881116	0.000559017	0.0218177	0.0104729	0.00350469	0.0161262	0.00925968	0.00280392	0.0121074	0.00636378	0	0.0206703	0.0123647	0.00572342	0.0205198	0.0102043	0.00414359		0.0218177	0.00881869	0
		73	0.0204232	0.0103486	0.00186023	0.0182096	0.00856445	0.00149758	0.02061	0.0100324	0.00228392	0.0162138	0.00722045	0	0.0140445	0.00833233	0.000773268	0.0127677	0.00711097	0	0.0127167	0.00680846	0.00042227	0.0191963	0.0117347	0.00552006	0.0167704	0.0111409	0.0053416		0.02061	0.00812933	0
		74	0.0210136	0.0114948	0.00614048	0.0159244	0.00757808	0	0.0152553	0.00992803	0.00554876	0.0154277	0.00738222	0	0.0178375	0.00970527	0.00193885	0.0140719	0.00812687	0	0.0150203	0.00637985	0	0.01842	0.0107091	0.00549033	0.0216592	0.00984318	0.00375908		0.0216592	0.00811475	0
		75	0.017568	0.00963222	0	0.016392	0.0089374	0.00351116	0.0136442	0.0092355	0.00243077	0.0128905	0.00695359	0	0.0195405	0.01001	0.00200852	0.0135893	0.00651479	0	0.0177711	0.00822857	0.000604171	0.0195075	0.0113738	0.00603026	0.0160586	0.0108134	0.00560605		0.0195405	0.00816993	0
		76	0.0174359	0.00995128	0.000883621	0.0121515	0.00653938	0	0.0179502	0.011206	0.00595608	0.0184607	0.00879493	0.00071679	0.0221176	0.00978403	0.00275585	0.0103247	0.00518812	0	0.0122373	0.00716173	0.000605788	0.0219996	0.00921352	0	0.0199949	0.0112366	0.00353956		0.0221176	0.00790756	0
		77	0.0143979	0.00902013	0.00435117	0.0125577	0.00667296	0.00180154	0.0185154	0.0114552	0.00630009	0.0130303	0.00821393	0.00390898	0.0164352	0.00827989	0.00174992	0.0134488	0.00639631	0.00240414	0.0116973	0.005982	0.00200135	0.0169507	0.00986898	0.0064855	0.0197469	0.0110207	0.00540707		0.0197469	0.00769102	0.00174992
		78	0.0142494	0.00942624	0.000979385	0.0176017	0.00847112	0.00127229	0.0153081	0.00923546	0.00220367	0.0179443	0.00764612	0	0.0186154	0.00887584	0	0.0120672	0.00778722	0.00209933	0.0163718	0.00689375	0	0.0159938	0.0105369	0.0065659	0.0183313	0.0106767	0.00547		0.0186154	0.00795494	0
		79	0.0142097	0.00669337	0.000176646	0.0122671	0.00575745	0.00161132	0.0148515	0.00736982	0.00118698	0.010065	0.00542142	0	0.0131042	0.0051267	0	0.0137875	0.00620395	1.28064e-05	0.00832242	0.00391113	0	0.0166164	0.00933781	0.000960619	0.0200357	0.00846693	0.00170389		0.0200357	0.00582886	0
		80	0.0192951	0.0121726	0.0061912	0.0143386	0.00802647	0	0.0164578	0.00835334	0.00347198	0.0106713	0.00666669	0.000254344	0.0198305	0.0084677	0.00120898	0.0139989	0.00697749	0	0.0124351	0.0058353	0.000380328	0.0139553	0.0071077	0	0.01887	0.00801143	0		0.0198305	0.00716187	0
		81	0.0168575	0.0101661	0.00568874	0.0137179	0.0051719	0	0.0183216	0.00806219	0	0.0117983	0.0072226	0	0.0151468	0.00842551	0	0.013017	0.00707275	0.00239691	0.0102435	0.00436496	0	0.0192381	0.00834024	0	0.0164201	0.00908207	0		0.0192381	0.00679083	0
		82	0.0143445	0.00941408	0.00263627	0.0156182	0.00531969	0	0.0155457	0.00913169	0.00349252	0.0199972	0.00847642	0.00270101	0.0163794	0.00940952	0.00249059	0.0131658	0.00615198	0	0.0111391	0.00613566	0	0.0145226	0.00796161	0	0.0167585	0.0104852	0.00369182		0.0199972	0.00724859	0
		83	0.0175228	0.0103026	0.00239933	0.0105437	0.00682733	0.00249484	0.0186229	0.00946123	0.000468531	0.0148568	0.00805629	0.00171908	0.0155884	0.01024	0.00441465	0.0157168	0.00613661	0	0.0102039	0.00651663	0.0032261	0.0132079	0.00721082	0.000982173	0.0155487	0.00925196	0.00181537		0.0186229	0.00740034	0
		84	0.0156479	0.00840223	0.00250029	0.0143464	0.00615385	0	0.0136789	0.00869274	0.00156428	0.0188249	0.00695113	0	0.0149904	0.0106231	0.000632289	0.02244	0.00562297	0	0.0130942	0.008038	0.00151532	0.0208524	0.00900658	0.00151257	0.017504	0.010693	0.00342057		0.02244	0.00741835	0
		85	0.0174549	0.010519	0.00519851	0.0222628	0.0100841	0.00036133	0.0147558	0.00744123	0.000865028	0.015268	0.00725747	0.000124259	0.0195624	0.00878529	0	0.0148284	0.00869925	0	0.0158478	0.00778409	0.000737739	0.0182696	0.00930831	0.00352483	0.0171587	0.012028	0.00461032		0.0222628	0.00819067	0
		86	0.0178894	0.00990778	0.00390253	0.0169339	0.011051	0.00263368	0.0162414	0.00951177	0.00451564	0.0166752	0.00929282	0.0045547	0.0150674	0.00822391	0	0.0182582	0.00901734	0.00218885	0.0146207	0.00775692	0.00214638	0.0141287	0.00895449	0.00213085	0.025432	0.0108233	0		0.025432	0.00845393	0
		87	0.0153591	0.0100381	0.00336223	0.0201099	0.00994774	0.00300227	0.0149975	0.00985825	0.00181304	0.0181014	0.0100919	0.0020638	0.0206916	0.0107544	0.00343811	0.0176756	0.00990797	0.00291293	0.0165472	0.0073573	0	0.0200444	0.0114566	0.00174452	0.0198513	0.0107375	0.00396898		0.0206916	0.00901496	0
		88	0.0199472	0.0130217	0	0.0198485	0.0134926	0.00833437	0.0205363	0.0114115	0.00655922	0.0170585	0.00891934	0.000546863	0.0211562	0.0108546	0.00257854	0.0195541	0.0108417	0.00404582	0.0228644	0.00920203	0.00157804	0.0177949	0.0120626	0.00487499	0.0211792	0.0134828	0.00762352		0.0228644	0.0103289	0
		89	0.017773	0.00938546	0.00313016	0.0168985	0.00904755	0.00067318	0.0221731	0.0137665	0.00766315	0.0164293	0.0113907	0.00570445	0.0259899	0.0117794	0.004277	0.0246422	0.013008	0.00344379	0.0207852	0.0117856	0.00138784	0.0293761	0.0138102	0.00627025	0.0265004	0.0147911	0.00856879		0.0293761	0.0108765	0.00067318
		90	0.0214629	0.0131274	0.00312832	0.0332178	0.0225545	0.0137323	0.0189779	0.0132304	0.00720709	0.019611	0.0116406	0	0.0324308	0.0183015	0.00626598	0.0220629	0.0164222	0.0104141	0.0197871	0.0115384	0.00246311	0.0415734	0.0242941	0.0108396	0.0313607	0.0153684	0.00493177		0.0415734	0.0146477	0
		91	0.0222397	0.0135417	0.00515092	0.0163527	0.0106322	0.00540702	0.0202184	0.0120094	0	0.0175923	0.0112944	0.00614538	0.032115	0.0131501	0.00254963	0.0261854	0.0154241	0.00427429	0.0202908	0.0124507	0.00596547	0.0208041	0.0143587	0.00481483	0.0199219	0.0133524	0.00463965		0.032115	0.0116214	0
		92	0.0202555	0.0119807	0.00766752	0.0188791	0.011094	0.00508671	0.0202849	0.0114767	0.0024656	0.0151322	0.0098813	0.00358037	0.0203793	0.0128227	0.00758129	0.0224088	0.0135177	0.0056443	0.0171693	0.0107715	0.00260646	0.0164663	0.0108797	0.00265106	0.0202686	0.011024	0.0034292		0.0224088	0.0103448	0.0024656
		93	0.017645	0.0104911	0.00250435	0.0174562	0.0085803	0.00134364	0.0141084	0.00902196	0.00175836	0.019072	0.00957144	0.00228481	0.0166116	0.00993893	0.00329818	0.0195634	0.0110317	0.00507503	0.0189058	0.0104414	0	0.019619	0.00988798	0.000966629	0.019991	0.0116616	0.00373259		0.019991	0.00906265	0
		94	0.0188575	0.0101414	0	0.0234829	0.00987434	0.000836289	0.0169414	0.00925897	0.000939375	0.0142159	0.00658604	0	0.0186671	0.0107249	0.00131579	0.0163812	0.00967021	0.00145767	0.0184842	0.00972278	0.00363092	0.0152048	0.00808053	0.00200789	0.0165578	0.00821369	0.00134152		0.0234829	0.00822728	0
		95	0.0138086	0.00884424	0.00319125	0.01318	0.00762655	0.00242091	0.0123117	0.00789818	0.00162413	0.0162155	0.0102498	0.000349506	0.0243162	0.00966187	0.00132254	0.0190544	0.012096	0.00507513	0.0176168	0.00860139	0.000217468	0.0142322	0.00750594	0.00197591	0.0150615	0.00830979	0.00111296		0.0243162	0.00807938	0.000217468
		96	0.0138945	0.00830139	0.000995318	0.0147185	0.00835594	0.00405559	0.0147723	0.00818326	0.00157371	0.0168529	0.00841104	0.00279386	0.0161109	0.00996758	0.00258315	0.0172322	0.011241	0.00473226	0.0133156	0.00788027	0.000986831	0.0121478	0.00733684	0.000996628	0.0162775	0.00864715	0		0.0172322	0.00783245	0
		97	0.0147991	0.00974407	0.00045746	0.0160838	0.00838653	0	0.0118152	0.00538655	0	0.0202286	0.00817943	0.000253403	0.0188918	0.00853308	0.0031066	0.0206937	0.011884	0.00478232	0.011445	0.00554761	0	0.0168332	0.00689568	0	0.0193669	0.00987181	0		0.0206937	0.00744288	0
		98	0.0164502	0.00882089	0.00147969	0.0185323	0.00884805	0.0024322	0.0155723	0.00781779	0	0.0168145	0.00841105	0.000492268	0.0181001	0.00854186	0	0.0190974	0.0106959	0.00319917	0.0143881	0.0058963	0	0.0123305	0.00515921	0	0.0155663	0.00730909	0.0012107		0.0190974	0.00715001	0
		99	0.0114372	0.00652151	0	0.0178885	0.0099704	0.00283723	0.0148715	0.00747705	0	0.0203947	0.009679	0.000845117	0.0178309	0.00909112	0.00286183	0.0186231	0.0109222	0.00655201	0.0169753	0.00729424	0	0.0150294	0.00720388	0	0.0120997	0.00737522	0		0.0203947	0.00755346	0
		100	0.00963153	0.00487482	0	0.0155723	0.00761087	0	0.0156011	0.00753255	0.00147779	0.0168132	0.00786355	0.00110204	0.0153233	0.00684946	0	0.0204133	0.0112952	0.00301761	0.0141583	0.00886764	0.00154595	0.0121622	0.0068775	0.000141756	0.0149119	0.00564686	0.00104228		0.0204133	0.00674185	0
		101	0.0130034	0.00597193	0	0.0232725	0.0090038	0.000136529	0.0127205	0.00573536	0	0.0160425	0.00911129	0.00339197	0.016142	0.00927146	0.000659739	0.0159318	0.0101825	0.00289733	0.0137612	0.00842461	0.00179728	0.0149142	0.00800012	0	0.0161247	0.00773286	0.000430751		0.0232725	0.00734339	0
		102	0.0110913	0.0058435	0	0.0163812	0.00777383	7.44956e-05	0.0123459	0.0062784	0	0.0177077	0.0104928	0.00114318	0.0120219	0.00772507	0.00057247	0.0242838	0.0107446	0.00465644	0.0132896	0.00844159	0	0.0121914	0.0072858	0.00250073	0.0113078	0.00574716	0.000303485		0.0242838	0.00703327	0
		103	0.0119838	0.00602129	0	0.0151563	0.00914745	0.00484364	0.0129988	0.0069214	0	0.016022	0.00932607	0.00586516	0.014125	0.00561549	0	0.0199821	0.0104087	0.00342691	0.0148544	0.0106143	0.00594559	0.0125728	0.00754765	0.00044099	0.0148502	0.00779842	0		0.0199821	0.00734007	0
		104	0.0137284	0.00734804	0.000835989	0.0177296	0.0090232	0.00150514	0.0137964	0.0048914	0	0.0177647	0.010144	0.00377285	0.0158114	0.0081948	0	0.0198962	0.0096279	0.00372633	0.0149643	0.00791564	0.00253148	0.0138442	0.00643237	0	0.0125239	0.00730329	0.000764529		0.0198962	0.00708806	0
		105	0.0118821	0.00744815	0	0.0193124	0.00858417	0	0.0115094	0.0048479	0	0.0189877	0.0102785	0.00252996	0.0160443	0.0074534	0	0.0187204	0.00983361	0	0.016974	0.00986785	0	0.0165104	0.00782626	0	0.0108748	0.00635674	0.00244676		0.0193124	0.00724966	0
		106	0.0149249	0.00624223	0.00110995	0.0179505	0.00791911	0	0.0173306	0.00675844	0.00135038	0.0180116	0.0104934	0.00144345	0.0117681	0.00706003	0	0.0194808	0.0120709	0.0062642	0.012795	0.00822142	0.00355888	0.00914129	0.00433603	0	0.0138434	0.00527444	0		0.0194808	0.00683761	0
		107	0.0150503	0.00609823	0.000718195	0.0200827	0.007816	0.000750815	0.0226376	0.00828323	0.00297969	0.0177178	0.0100822	0.00139291	0.0165706	0.00803264	0	0.0214352	0.0121986	0.00213322	0.017192	0.00909271	0.0033969	0.0154158	0.00758675	0.000399488	0.0111718	0.00574865	0		0.0226376	0.0074939	0
		108	0.0140505	0.00750262	0	0.0146046	0.00779362	0.00148832	0.013235	0.00724683	0.00190745	0.0221248	0.00954967	0	0.0208596	0.00931478	0.000500292	0.0204568	0.0114196	0.00544251	0.0196672	0.0096383	0.00434998	0.0151651	0.00622785	0	0.0146296	0.00686513	0		0.0221248	0.00755584	0
		109	0.0121273	0.00697876	0	0.0189329	0.00941239	0.0028755	0.0159994	0.00833136	0	0.0179289	0.0118813	0.00511047	0.0165584	0.0083134	0	0.0220143	0.0124681	0.00515902	0.0170986	0.010834	0.00196168	0.0114426	0.00540059	0	0.0121713	0.00722988	0.00185992		0.0220143	0.00808497	0
		110	0.0129776	0.00771996	0.00387361	0.0234395	0.0106968	0.00238416	0.0178736	0.00907272	0.000230203	0.0162877	0.0103198	0.00266975	0.0174985	0.0086122	0.0007068	0.0184853	0.0122692	0.00284384	0.0149732	0.00884719	0.000643012	0.0129697	0.00693925	0	0.0148534	0.00665724	0		0.0234395	0.00811344	0
		111	0.0151689	0.00805383	0	0.0237518	0.010492	0.00128816	0.0140562	0.00808047	0	0.019253	0.0114174	0.00438751	0.0174445	0.00740589	0	0.0223769	0.0168808	0.0106345	0.0175205	0.0112344	0.00688852	0.0147826	0.00730923	0.000865397	0.0125472	0.00580045	0.000178114		0.0237518	0.00866744	0
		112	0.0161624	0.00877049	0.00264522	0.0172555	0.00971405	0.00151057	0.016915	0.00841239	0.00095351	0.0173085	0.0101228	0.00480948	0.0207578	0.0089784	0.00240361	0.0266421	0.0176249	0.0113436	0.0188143	0.0122414	0.00663813	0.0168092	0.00766946	0.000905437	0.0179735	0.00707735	0		0.0266421	0.00906113	0
		113	0.0159968	0.0106474	0.00320432	0.0241628	0.012678	0.00439333	0.0191494	0.0101007	0.00377786	0.0249852	0.0127122	0.00383125	0.0189644	0.0115772	0.00631345	0.0237053	0.0175909	0.0106599	0.0242242	0.0151306	0.00960976	0.0164043	0.00905696	0	0.0171424	0.0106436	0.00233308		0.0249852	0.0110138	0
		114	0.0155692	0.00973878	0.00401398	0.0263003	0.0110592	0.00378742	0.015184	0.0093481	0.00420535	0.0204389	0.0111807	0.00112921	0.0178454	0.00984343	0	0.0256647	0.0176069	0.0105875	0.0185625	0.0110779	0.0037861	0.0184222	0.00876427	0.000675163	0.0173828	0.0102816	0		0.0263003	0.00989009	0
		115	0.0130715	0.00839812	0.00166658	0.0216178	0.010946	0.00169775	0.0182352	0.00933839	1.84809e-05	0.0189587	0.0125262	0.0050687	0.0186045	0.0117785	0.00507218	0.0252692	0.0193267	0.0107015	0.0192102	0.0130551	0.00378782	0.0187311	0.0104292	0.0013858	0.0201912	0.00985508	0.00372429		0.0252692	0.0105653	1.84809e-05
		116	0.0187362	0.0114959	0.00482218	0.0276224	0.00838065	0.000655352	0.0243147	0.0133477	0.00398293	0.0197887	0.0144669	0.0077731	0.0227386	0.0161895	0.0101953	0.025311	0.0190629	0.0129321	0.019855	0.0159631	0.0127128	0.0240859	0.0128645	0.00555842	0.0144357	0.0096416	0.0040604		0.0276224	0.0121413	0.000655352
		117	0.0202441	0.0113724	0	0.0248165	0.0125785	0.0042744	0.0247041	0.013715	0.00624041	0.0232625	0.0150122	0.00495132	0.0241605	0.0143489	0.00875252	0.0272645	0.0197133	0.0111652	0.0246001	0.0169263	0.00643796	0.0214842	0.0110035	0.00518622	0.02097	0.0128781	0.00617606		0.0272645	0.0127548	0
		118	0.0165831	0.0110728	0.00713455	0.0293476	0.0119169	0.00181379	0.0206558	0.0130132	0.00691307	0.0260224	0.01581	0.0102155	0.0229499	0.0142207	0.00752089	0.0250293	0.0185418	0.0115391	0.0231615	0.0153041	0.00764153	0.0222386	0.0132799	0.00822835	0.021404	0.0128407	0.00379386		0.0293476	0.0126	0.00181379
		119	0.0274344	0.0139638	0.00792034	0.0293947	0.0123994	0.0052246	0.0208802	0.010798	0.00489656	0.0243014	0.0165416	0.00732949	0.0174538	0.0128024	0.00317139	0.028716	0.0210218	0.0141951	0.0215002	0.0150221	0.00663889	0.0228655	0.0116295	0	0.0191951	0.0103937	0.00175356		0.0293947	0.0124572	0
		120	0.020966	0.0115505	0.000595488	0.0239834	0.0156607	0.0105277	0.0204902	0.011169	0.00568186	0.0233469	0.0175369	0.0110995	0.0264712	0.0141486	0.00575598	0.0281535	0.0210707	0.0120109	0.0349829	0.0199431	0.0109942	0.0203402	0.0148758	0.00788933	0.0247776	0.0136771	0.00561578		0.0349829	0.0139632	0.000595488
		121	0.0215473	0.010044	0	0.0274328	0.0135176	0.00465978	0.0212994	0.0120364	0.0062887	0.0281639	0.0163589	0.00567414	0.0164902	0.0121053	0.00799258	0.0313551	0.02214	0.0138152	0.0255794	0.0172326	0.00962964	0.0212727	0.0128618	0.00314159	0.02113	0.0127231	0.00760738		0.0313551	0.012902	0
		122	0.0257582	0.0141716	0.00640263	0.0299101	0.014092	0.00759243	0.02044	0.0142588	0.00598895	0.031388	0.0199722	0.00776979	0.0212645	0.0147673	0.00429595	0.0300874	0.0256383	0.0178892	0.0268835	0.0197818	0.00962225	0.0209509	0.0130991	0.00725017	0.0228506	0.0142129	0.00895792		0.031388	0.0149994	0.00429595
		123	0.0292203	0.0139383	0.00463416	0.028102	0.0156487	0.00950209	0.0265506	0.0145041	0.00603658	0.0349267	0.021825	0.0151092	0.0252642	0.0155911	0.00721061	0.029278	0.0239529	0.0185784	0.0322246	0.0205262	0.0132876	0.0246074	0.0147215	0.00988846	0.0204338	0.0154927	0.00839138		0.0349267	0.01562	0.00463416
		124	0.0231526	0.015517	0.00794692	0.0267812	0.0190289	0.0123542	0.0239584	0.0152189	0.00671063	0.0304103	0.0205301	0.00642458	0.0286737	0.0168596	0.00929515	0.033773	0.0249825	0.015776	0.028003	0.0212199	0.00954963	0.0246645	0.0149044	0.00779714	0.02448	0.0155906	0.00705805		0.033773	0.0163852	0.00642458
		125	0.0225929	0.0136129	0.00483379	0.0297906	0.0192294	0.0108421	0.0264792	0.0161815	0.0108761	0.0298187	0.0219689	0.0135908	0.0231235	0.017607	0.00806517	0.0396688	0.0255028	0.0159273	0.029448	0.0243245	0.0147116	0.0251549	0.0171758	0.0110506	0.0216641	0.0153608	0.00665223		0.0396688	0.0170964	0.00483379
		126	0.0192708	0.0136426	0.00615697	0.0302873	0.0191964	0.0119857	0.0244743	0.0160414	0.00946887	0.0308735	0.0214609	0.0137432	0.0278599	0.0196695	0.0108661	0.0315512	0.0248035	0.0203856	0.0330318	0.0213456	0.0140952	0.0245475	0.017026	0.00843251	0.0249343	0.0163035	0.00880186		0.0330318	0.0169489	0.00615697
		127	0.0213916	0.0140344	0.00866797	0.0309919	0.0211698	0.0146489	0.0264063	0.0157152	0.0050774	0.0290084	0.0224791	0.0129783	0.0254469	0.0178506	0.00916488	0.0338515	0.0253911	0.0180822	0.0324229	0.0235212	0.0121339	0.0245792	0.0170507	0.0108759	0.0247956	0.0155833	0.00542005		0.0338515	0.0172796	0.0050774
		128	0.0244295	0.0155191	0.00582168	0.0314712	0.0214058	0.0113239	0.030861	0.0178781	0.00729103	0.0332855	0.02458	0.014949	0.0243588	0.0199579	0.0127879	0.0349984	0.027581	0.0197594	0.0343565	0.023545	0.0163058	0.0340496	0.0217214	0.0136975	0.027102	0.0173956	0.00884719		0.0349984	0.0189584	0.00582168
		129	0.0226421	0.0152815	0.00614355	0.0324846	0.0206264	0.0102575	0.0292327	0.0188446	0.0109466	0.0325365	0.0235074	0.0146973	0.0306692	0.0204509	0.0125462	0.0334976	0.0286146	0.019945	0.0368888	0.0243167	0.0146302	0.0298922	0.0191449	0.0143958	0.0237234	0.0189243	0.0152046		0.0368888	0.0189711	0.00614355
		130	0.0264263	0.0190335	0.00593428	0.033945	0.0228392	0.0126537	0.0323869	0.0219805	0.0132094	0.0362825	0.0261122	0.0183095	0.0304027	0.0231224	0.0181477	0.0412522	0.0314289	0.0242658	0.0365224	0.0275646	0.0166515	0.0283703	0.0224488	0.0158685	0.0239345	0.0177648	0.00669473		0.0412522	0.0212295	0.00593428
		131	0.0301172	0.0193355	0.00785766	0.0363366	0.0236593	0.01555	0.0328954	0.0232576	0.0145334	0.0371853	0.0291701	0.0204986	0.0323675	0.023232	0.0136557	0.0359138	0.0296914	0.0207202	0.0347401	0.0288413	0.0171399	0.0251041	0.0198553	0.012314	0.0269657	0.0182844	0.00832843		0.0371853	0.0215327	0.00785766
		132	0.0286596	0.0200601	0.0110088	0.0319929	0.0212771	0.0111146	0.0307748	0.0232275	0.0110083	0.0429883	0.0279949	0.019979	0.0329363	0.0246107	0.0175392	0.0388371	0.0313693	0.0222088	0.0414775	0.0296735	0.018029	0.0362599	0.0215137	0.0130846	0.0255509	0.0199929	0.0125424		0.0429883	0.021972	0.0110083
		133	0.0333688	0.0215007	0.0123306	0.0349105	0.0247336	0.0176784	0.0323507	0.0226405	0.013127	0.0362885	0.0286393	0.0231666	0.0332998	0.0266417	0.0166167	0.039946	0.0339983	0.0258757	0.0442455	0.033254	0.0229089	0.0351874	0.0230774	0.0152513	0.0276691	0.0195723	0.0123475		0.0442455	0.0234058	0.0123306
		134	0.0313263	0.0207368	0.0103946	0.0335215	0.0241686	0.0128666	0.0288643	0.0226393	0.0174573	0.0447276	0.0296506	0.0208999	0.0320944	0.0244215	0.0167418	0.0359568	0.0315139	0.0262639	0.0429631	0.0317208	0.0202439	0.030832	0.0219961	0.0135348	0.0268173	0.0195417	0.0132152		0.0447276	0.0226389	0.0103946
		135	0.0282552	0.021047	0.00951664	0.0378206	0.0283315	0.0184398	0.0369482	0.0245076	0.0158482	0.0451744	0.0320248	0.0244367	0.0346715	0.0265669	0.0190506	0.0470383	0.0346221	0.0229665	0.0448751	0.032918	0.0177174	0.0345437	0.0246373	0.0171237	0.0262002	0.0211981	0.015764		0.0470383	0.0245853	0.00951664
		136	0.0298943	0.0215826	0.0146333	0.0369459	0.0264938	0.0144135	0.0344818	0.0229397	0.0164026	0.0445049	0.0311065	0.0221027	0.0350275	0.0263794	0.018724	0.0428949	0.0354469	0.0305648	0.0421723	0.0339648	0.0226689	0.0319541	0.0250226	0.0159063	0.0285185	0.020984	0.0157781		0.0445049	0.024392	0.0144135
		137	0.0367992	0.0259094	0.0168378	0.0425274	0.030063	0.0201609	0.0337744	0.0283662	0.0228296	0.0455537	0.0349655	0.0224312	0.03784	0.0307896	0.0235878	0.0494793	0.0381994	0.0319961	0.0478093	0.0371947	0.0239397	0.0349305	0.0270229	0.0199796	0.0351302	0.0269515	0.0165677		0.0494793	0.0279462	0.0165677
		138	0.0355854	0.0265832	0.0186493	0.0449196	0.0294236	0.0195025	0.0351124	0.0270284	0.0190202	0.0493118	0.0350332	0.0235965	0.0471438	0.0331519	0.0233686	0.0461472	0.0380845	0.0289403	0.0541209	0.0418908	0.02831	0.03672	0.0291068	0.0232556	0.0359165	0.0282744	0.0194771		0.0541209	0.0288577	0.0186493
		139	0.0326254	0.0263425	0.0166331	0.0471889	0.0310111	0.0189602	0.0358963	0.0272754	0.0145386	0.0541815	0.0365254	0.0221471	0.0480651	0.0321248	0.0222162	0.056437	0.0401238	0.0300117	0.0547443	0.0407107	0.0239686	0.0371552	0.0292302	0.0200626	0.0366184	0.0267921	0.0148215		0.056437	0.0290136	0.0145386
		140	0.0417761	0.0285466	0.0171852	0.0468457	0.031433	0.0215548	0.0381929	0.0276252	0.0192785	0.0512083	0.0378514	0.0267971	0.0445316	0.0337036	0.0230589	0.0522886	0.0407232	0.0300685	0.0538442	0.0430063	0.0302873	0.0439567	0.031876	0.0223693	0.036483	0.0271989	0.0155561		0.0538442	0.0301964	0.0155561
		141	0.0367575	0.0299833	0.0242193	0.0507099	0.0348909	0.0240582	0.0430311	0.029215	0.0159358	0.0537997	0.0394731	0.0290712	0.0435772	0.0343284	0.0266927	0.0539135	0.0396516	0.030374	0.0526808	0.0425066	0.0309862	0.0459906	0.0326202	0.0225187	0.0383643	0.0302415	0.0223119		0.0539135	0.0312911	0.0159358
		142	0.041393	0.0290467	0.0174415	0.053509	0.0355242	0.0234514	0.0436094	0.0300006	0.0219904	0.0558057	0.0418134	0.0307345	0.0461185	0.036589	0.0277382	0.0552386	0.0431343	0.0330772	0.0541587	0.0450474	0.0320515	0.0410837	0.0324619	0.0229985	0.0406855	0.029111	0.021422		0.0558057	0.0322729	0.0174415
		143	0.0425221	0.0304034	0.0197369	0.0540963	0.0338709	0.0248286	0.0405182	0.0308997	0.0223127	0.0563386	0.043341	0.0294349	0.0483872	0.0383518	0.0253746	0.0561092	0.0451541	0.0331247	0.0616045	0.0483874	0.03592	0.0446402	0.0339466	0.0226471	0.0416015	0.0302982	0.0227684		0.0616045	0.0334653	0.0197369
		144	0.0401961	0.0305818	0.0209383	0.0620415	0.0371073	0.019635	0.0426463	0.0332878	0.0251465	0.0627838	0.045422	0.0304947	0.0543377	0.0391749	0.0307435	0.0558842	0.0453181	0.0372205	0.0574541	0.048952	0.0386715	0.0433864	0.0360805	0.0276301	0.0414919	0.033034	0.0184353		0.0627838	0.0348958	0.0184353
		145	0.0441682	0.031977	0.0205378	0.056895	0.0381842	0.029374	0.0417333	0.0349273	0.0272707	0.0628127	0.0477226	0.0297383	0.0595754	0.0409923	0.0299854	0.0594345	0.0462827	0.0317917	0.0601532	0.0501897	0.0398085	0.0466538	0.0369264	0.0279086	0.0406031	0.0335786	0.0234719		0.0628127	0.0360781	0.0205378
		146	0.0447562	0.0307179	0.0171223	0.0648879	0.0372308	0.0249583	0.0416069	0.0331043	0.0267603	0.0676279	0.0478653	0.0338904	0.0548565	0.0392992	0.027316	0.055345	0.0456139	0.0392466	0.0621856	0.0519811	0.0362868	0.0446792	0.0368855	0.0267807	0.0458708	0.0356463	0.0238702		0.0676279	0.0358344	0.0171223
		147	0.0410475	0.0317782	0.016773	0.0584627	0.0370528	0.0284442	0.0456615	0.0344467	0.0256322	0.0652176	0.050241	0.0336239	0.0511212	0.0426886	0.0322716	0.0566382	0.0480997	0.038514	0.0581191	0.0510604	0.0396672	0.0527944	0.0407575	0.0332142	0.0482821	0.0377047	0.0265106		0.0652176	0.037383	0.016773
		148	0.0504943	0.032934	0.0225571	0.054011	0.0397277	0.027958	0.0482637	0.0363391	0.0281637	0.0702449	0.0523233	0.036266	0.0573226	0.043095	0.0321481	0.0611571	0.04966	0.0334533	0.0639727	0.0518728	0.0410295	0.0531358	0.0405674	0.0329499	0.0452003	0.0372271	0.029325		0.0702449	0.0383746	0.0225571
		149	0.0437453	0.0337159	0.0186591	0.0591869	0.0378486	0.0289706	0.0468741	0.0379411	0.0276427	0.0693491	0.0497831	0.033367	0.0569905	0.0432747	0.0330174	0.0621788	0.0473512	0.0356648	0.0628507	0.0528073	0.0393558	0.0514761	0.0412695	0.030417	0.0437637	0.0363298	0.0303956		0.0693491	0.0380321	0.0186591
		150	0.0488719	0.0354669	0.0224615	0.0609754	0.0401113	0.0277412	0.0491879	0.0389737	0.0313293	0.0733643	0.0555546	0.0390282	0.0627556	0.0470881	0.0376061	0.0613174	0.0497886	0.0404234	0.0634778	0.054591	0.0415552	0.0539384	0.0450075	0.0380344	0.0496806	0.0396662	0.0305139		0.0733643	0.0406248	0.0224615
		151	0.0493747	0.036627	0.0275471	0.0578512	0.0442591	0.0356981	0.0500458	0.0421028	0.0339991	0.0704739	0.0554899	0.03538	0.0616088	0.0492499	0.0356042	0.0653156	0.0520239	0.0459878	0.0630325	0.0559409	0.0443093	0.0584585	0.0447227	0.0347516	0.0505508	0.0399003	0.0232301		0.0704739	0.0420316	0.0232301
		152	0.0441139	0.0371497	0.0284075	0.0574204	0.0437164	0.0360267	0.0490076	0.0423881	0.0339656	0.0797677	0.0574801	0.0380259	0.065815	0.0527914	0.0417531	0.0673399	0.0552545	0.0471502	0.0831059	0.0616058	0.0454827	0.0559124	0.046516	0.0358222	0.0527281	0.0446717	0.0349366		0.0831059	0.0441574	0.0284075
		153	0.04978	0.0396696	0.0298693	0.0584647	0.0430038	0.0323055	0.0478375	0.0416336	0.0364281	0.0785682	0.061171	0.0433721	0.0644502	0.0541734	0.0463317	0.067596	0.0587448	0.0502256	0.0812208	0.0638818	0.0478462	0.064881	0.0478042	0.039113	0.0555325	0.0440981	0.0305144		0.0812208	0.045418	0.0298693
		154	0.0497349	0.0386282	0.0291348	0.0602173	0.0458389	0.0327484	0.0566983	0.0442796	0.0354713	0.0863016	0.0631516	0.0491913	0.0715433	0.0576787	0.0450146	0.0754508	0.0593913	0.0477146	0.0824092	0.0659806	0.0498782	0.064003	0.0504942	0.0385746	0.0572432	0.0465189	0.035477		0.0863016	0.0471962	0.0291348
		155	0.0543117	0.0399884	0.0280152	0.0561619	0.0453518	0.0341154	0.0552578	0.0444893	0.0281038	0.0796872	0.0633938	0.0453009	0.0714134	0.0591691	0.0444784	0.0748718	0.0591627	0.043111	0.0804819	0.0676578	0.049283	0.0674145	0.0532709	0.0419284	0.058328	0.048193	0.0369084		0.0804819	0.0480677	0.0280152
		156	0.0548533	0.0401755	0.0322746	0.0601789	0.0479904	0.0387046	0.0572729	0.0475202	0.040046	0.0845817	0.0659378	0.0465803	0.0727971	0.0607486	0.0494836	0.0793	0.0648028	0.0511149	0.0829731	0.0682189	0.0504124	0.0748718	0.0529662	0.0361775	0.0573304	0.0454934	0.0332779		0.0845817	0.0493854	0.0322746
		157	0.0591889	0.0441181	0.0283909	0.0580962	0.0472644	0.0331248	0.0604219	0.0485252	0.0415516	0.0831555	0.0668987	0.0472098	0.0755631	0.0624086	0.0512752	0.0787692	0.0636765	0.0513491	0.0913401	0.0706503	0.0522591	0.0661532	0.0554381	0.0384957	0.0632122	0.0479032	0.0341652		0.0913401	0.0506883	0.0283909
		158	0.0572551	0.0420497	0.0302067	0.0616937	0.0491597	0.0415201	0.058663	0.046636	0.0326625	0.087291	0.0705944	0.0509683	0.0774264	0.0623674	0.0509026	0.074159	0.0614807	0.0513532	0.0874239	0.0704513	0.0495619	0.0682377	0.053404	0.0384341	0.0592096	0.048404	0.037534		0.0874239	0.0504547	0.0302067
		159	0.0602725	0.0457275	0.0332633	0.0641268	0.0509503	0.0415274	0.0639598	0.0513182	0.0427085	0.09142	0.073332	0.0566145	0.0805592	0.067816	0.0555033	0.0857646	0.0658295	0.0548781	0.0882015	0.0742957	0.0595712	0.0666588	0.055838	0.046875	0.0656237	0.0539286	0.0413688		0.09142	0.0539036	0.0332633
		160	0.0582261	0.0479398	0.0369246	0.0655869	0.0524039	0.041628	0.0588923	0.0515927	0.0379801	0.0921258	0.0748047	0.0583349	0.0786566	0.0676192	0.0509513	0.0771302	0.0696594	0.0580115	0.0973387	0.0767201	0.0541066	0.0776117	0.0585431	0.0446643	0.0672907	0.0547457	0.0412519		0.0973387	0.0554029	0.0369246
		161	0.062499	0.0482845	0.0393209	0.0627395	0.0523799	0.0417811	0.0625543	0.0522743	0.0412595	0.0933849	0.0753578	0.0582253	0.0878778	0.0696551	0.0541254	0.0746566	0.0677504	0.0516505	0.101491	0.0790241	0.0601172	0.0768665	0.0614465	0.0487792	0.0772563	0.0570792	0.0465037		0.101491	0.0563252	0.0393209
		162	0.0576527	0.0508248	0.0394515	0.066906	0.0523221	0.0414037	0.0627752	0.0531228	0.0455257	0.0994246	0.0786871	0.0578021	0.0832095	0.0708216	0.0566429	0.0786242	0.0714903	0.0554533	0.102235	0.0803229	0.0559526	0.071572	0.0605499	0.049339	0.0725162	0.0595061	0.0441407		0.102235	0.0577647	0.0394515
		163	0.0585114	0.0474173	0.0329283	0.0628728	0.0518139	0.0439114	0.0624365	0.0512311	0.0419096	0.0921744	0.0780852	0.0609607	0.0891899	0.0742662	0.060011	0.0809959	0.0699184	0.0500292	0.100256	0.0801495	0.0573724	0.0746914	0.0612919	0.0453767	0.0674575	0.0573541	0.045615		0.100256	0.0571527	0.0329283
		164	0.0581164	0.0503501	0.0428044	0.0693022	0.055633	0.0412118	0.068036	0.0558698	0.0465536	0.0943996	0.0809893	0.0626581	0.0939297	0.0785998	0.063486	0.0826616	0.0726749	0.0563531	0.106933	0.0843178	0.0609644	0.0810546	0.0642442	0.0500666	0.0755508	0.0628109	0.0495955		0.106933	0.060549	0.0412118
		165	0.0602912	0.0491585	0.0358885	0.0784303	0.0570354	0.04369	0.0677846	0.0562129	0.0445698	0.100469	0.0835518	0.0717243	0.0969054	0.0801734	0.0656144	0.0851222	0.0718265	0.0547563	0.112058	0.0858193	0.0608252	0.0811948	0.0651902	0.0471103	0.0709671	0.0611265	0.0466		0.112058	0.0610094	0.0358885
		166	0.0615143	0.0526428	0.0416231	0.074709	0.0602266	0.0470655	0.0716334	0.0594779	0.045328	0.104141	0.0858435	0.0637767	0.10517	0.0832321	0.0685575	0.088604	0.0733544	0.0573701	0.111352	0.0884377	0.0643132	0.0836107	0.0673586	0.0554343	0.0809051	0.0658809	0.0580533		0.111352	0.0636455	0.0416231
		167	0.0652606	0.0547446	0.0462841	0.0697213	0.0590735	0.0481027	0.071633	0.0596237	0.0502735	0.106777	0.0879132	0.0698886	0.10453	0.0847991	0.0655665	0.0921913	0.0743225	0.0553108	0.114041	0.0890619	0.0645719	0.0846927	0.0706501	0.0581976	0.0743509	0.0663969	0.0569667		0.114041	0.0646585	0.0462841
		168	0.070507	0.0574729	0.0437072	0.0767775	0.0617192	0.0479171	0.0745921	0.0595352	0.0500992	0.107525	0.0886629	0.0680126	0.101555	0.0875719	0.0719034	0.0931701	0.0777411	0.0640248	0.12	0.090198	0.0663746	0.0974341	0.0727358	0.0560596	0.0784467	0.0684132	0.0534618		0.12	0.066405	0.0437072
		169	0.0697176	0.0578994	0.0504048	0.0742213	0.0589213	0.0494246	0.0678599	0.0598791	0.0509903	0.106916	0.087893	0.0700489	0.106337	0.0890238	0.0699998	0.0910229	0.074968	0.0570617	0.112471	0.0902317	0.0644024	0.0855471	0.0714175	0.056336	0.0771757	0.0663819	0.0541242		0.112471	0.0656616	0.0494246
		170	0.0677528	0.0580426	0.0507368	0.081073	0.0654264	0.0547585	0.0782062	0.0654279	0.0566338	0.106045	0.0910977	0.0700123	0.104824	0.0924099	0.0693559	0.0990017	0.0797188	0.0594488	0.117545	0.0942264	0.0670062	0.096915	0.0751305	0.0539351	0.0817985	0.0710153	0.0544797		0.117545	0.0692495	0.0507368
		171	0.0749811	0.0596547	0.0505767	0.0760187	0.0624356	0.0490495	0.0750454	0.0651022	0.0520181	0.114359	0.0915907	0.0735807	0.106321	0.0927872	0.0727366	0.0957394	0.0813625	0.0626733	0.123656	0.0922853	0.062203	0.0947845	0.0791441	0.0662801	0.0799336	0.0716125	0.0571988		0.123656	0.0695975	0.0490495
		172	0.0711423	0.0608506	0.0462414	0.0800294	0.0664788	0.051385	0.0855019	0.067279	0.0529015	0.119722	0.0962694	0.0771473	0.110817	0.0947647	0.0751543	0.0978795	0.0815873	0.063555	0.109306	0.0917706	0.0666704	0.0917953	0.0791485	0.0664086	0.0853252	0.075284	0.0641623		0.119722	0.0713433	0.0462414
		173	0.0712013	0.059616	0.0496618	0.0803629	0.0671317	0.0547014	0.0814826	0.0697837	0.0568622	0.120822	0.0970374	0.077167	0.118727	0.0997683	0.079218	0.0975057	0.0798908	0.063104	0.111034	0.0937338	0.0677649	0.100049	0.0811255	0.0662948	0.0856551	0.0766256	0.0642404		0.120822	0.0724713	0.0496618
		174	0.083267	0.0634635	0.0505589	0.0810863	0.0668428	0.0517863	0.0813945	0.068638	0.0502881	0.118759	0.095977	0.0761294	0.122376	0.100988	0.0786791	0.0995899	0.083411	0.0684182	0.123065	0.0963138	0.0653907	0.100099	0.0821349	0.0645598	0.0888767	0.0776216	0.0646813		0.123065	0.0735391	0.0502881
		175	0.0824752	0.0646348	0.0529313	0.090154	0.0710955	0.0572061	0.0838135	0.0704722	0.0495624	0.123682	0.098446	0.0761587	0.125423	0.102227	0.0793441	0.0983498	0.0817887	0.0611028	0.120953	0.0961486	0.0660325	0.104906	0.0859192	0.0707387	0.0894969	0.0788903	0.0656945		0.125423	0.0749623	0.0495624
		176	0.0808339	0.0653399	0.0569911	0.0860136	0.0716644	0.0614575	0.0905956	0.0766336	0.0652878	0.125515	0.0997523	0.0802489	0.123535	0.104512	0.0867972	0.100561	0.0836175	0.0628422	0.124981	0.0965737	0.0639327	0.107925	0.0843181	0.0664319	0.0889985	0.0804588	0.0699592		0.125515	0.076287	0.0569911
		177	0.0783246	0.0655574	0.0552877	0.0866998	0.0731717	0.0555292	0.0943894	0.0769066	0.0622691	0.119843	0.100932	0.0847235	0.123976	0.104062	0.0854007	0.099965	0.0841461	0.0581323	0.115936	0.0957721	0.0617681	0.102594	0.0848817	0.0661827	0.0964675	0.0836488	0.0731987		0.123976	0.0769079	0.0552877
		178	0.0870442	0.0703278	0.0593141	0.0952639	0.0758444	0.0647793	0.0975428	0.0782844	0.0588849	0.12747	0.10276	0.0811329	0.127104	0.108638	0.0904934	0.0965981	0.0845676	0.0668863	0.12622	0.100446	0.0672787	0.09982	0.0862242	0.0707124	0.0958174	0.0838245	0.070019		0.12747	0.0790916	0.0588849
		179	0.0902933	0.0757547	0.0616934	0.087119	0.0743796	0.0606123	0.107895	0.0822225	0.0650339	0.122997	0.106446	0.0864304	0.135431	0.110244	0.0881294	0.0962768	0.0839079	0.0617551	0.126096	0.0998922	0.0693182	0.107557	0.090405	0.0712769	0.094144	0.0829694	0.0696362		0.135431	0.0806221	0.0606123
		180	0.0919817	0.0786847	0.0661005	0.108158	0.0836196	0.0651647	0.103	0.0870677	0.0689629	0.142368	0.11392	0.0979803	0.138871	0.116035	0.0947539	0.110186	0.0871237	0.0714846	0.121515	0.102287	0.0714762	0.127564	0.104444	0.089153	0.101278	0.0889313	0.0783669		0.142368	0.0862112	0.0651647
			R19-239-01-01			R19-239-01-02			R19-239-01-03			R19-240-01-01subset			R19-240-01-02subset			R19-240-01-03subset			R19-241-01-01subset			R19-241-01-02subset			R19-241-01-03subset				Final Data
			minimum	average	maximum	minimum	average	maximum	minimum	average	maximum	maximum	average	minimum	maximum	average	minimum	maximum	average	minimum	maximum	average	minimum	maximum	average	minimum	maximum	average	minimum		max	ave	min
Release	Angle	0	0.0928441	0.0726116	0.0584488	0.0812619	0.065409	0.0437839	0.0711859	0.0556456	0.0448813	0.0683134	0.0515369	0.0385754	0.0592841	0.0504931	0.0370152	0.0587941	0.0484794	0.0368303	0.058759	0.0463718	0.0235464	0.0658264	0.0435058	0.0263065	0.0648997	0.044146	0.02704		0.0812619	0.0478199	0.0235464
		1	0.0846204	0.0671279	0.0513716	0.0800135	0.0611187	0.0411978	0.0715451	0.0578787	0.0449631	0.0641535	0.0518548	0.0367421	0.0578252	0.0450522	0.0320257	0.0666423	0.0475714	0.0364812	0.0491042	0.0406596	0.028592	0.0565359	0.0464386	0.0309801	0.0467609	0.038137	0.0276923		0.0800135	0.0455839	0.0276923
		2	0.0819563	0.0670569	0.0524933	0.0755729	0.0615527	0.0479628	0.0638753	0.055649	0.0460036	0.0564839	0.0466334	0.033857	0.0548778	0.045549	0.0333152	0.0576942	0.0441184	0.0316761	0.0481964	0.0347788	0.0224426	0.0517218	0.0403605	0.0311434	0.0454614	0.0352645	0.0228002		0.0755729	0.0430963	0.0224426
		3	0.0829224	0.0657079	0.051472	0.0783765	0.0609415	0.0407019	0.0661696	0.05478	0.0433123	0.0583083	0.04555	0.0340381	0.0592553	0.045826	0.0285384	0.0548847	0.0432028	0.0285585	0.0415782	0.030438	0.0213693	0.0570733	0.0399144	0.0259492	0.0450078	0.0350859	0.0285054		0.0783765	0.0421446	0.0213693
		4	0.0802743	0.0656049	0.0438079	0.0779874	0.0618823	0.0425592	0.0671804	0.0555106	0.0412537	0.0563355	0.0432662	0.0302623	0.0556938	0.0431122	0.0318743	0.0543326	0.0410596	0.0259917	0.0408903	0.031538	0.0191759	0.05807	0.0424198	0.0314193	0.0445103	0.0363739	0.0264123		0.0779874	0.0420767	0.0191759
		5	0.0830072	0.0686583	0.0482559	0.071184	0.0592817	0.0461683	0.0637985	0.0533039	0.0463556	0.0574728	0.0414542	0.0297497	0.0545378	0.0417157	0.033918	0.0540832	0.0387243	0.0256052	0.0389357	0.0272503	0.014694	0.056292	0.043502	0.0311897	0.0455865	0.0363575	0.0305167		0.071184	0.0410248	0.014694
		6	0.0847339	0.0660135	0.0485691	0.0778391	0.060504	0.0440808	0.0623039	0.0535969	0.0477802	0.0580037	0.0425419	0.0293812	0.0550007	0.0406473	0.0253867	0.0493678	0.0385777	0.0239031	0.0463715	0.0285676	0.0113674	0.0547768	0.0408764	0.027707	0.0461008	0.0361232	0.0262944		0.0778391	0.0407448	0.0113674
		7	0.0800799	0.0651985	0.0472249	0.0763374	0.0591626	0.0388952	0.0663013	0.0569286	0.0462049	0.0550628	0.0394508	0.0255198	0.0496339	0.0411449	0.0276407	0.0492434	0.0357882	0.0246074	0.0439269	0.0268066	0.0152649	0.0543516	0.0430619	0.0334049	0.0443074	0.0327414	0.0233863		0.0763374	0.0400283	0.0152649
		8	0.0851098	0.064881	0.0448619	0.0794434	0.0626659	0.0425014	0.0673695	0.0565594	0.0448092	0.0570212	0.0407745	0.0273473	0.0462646	0.036268	0.0253733	0.0512775	0.0356965	0.0223269	0.0436235	0.0264234	0.0154217	0.0561379	0.0413339	0.0276895	0.0428812	0.0341437	0.0251008		0.0794434	0.0398746	0.0154217
		9	0.0839775	0.0658756	0.0523626	0.0781748	0.061839	0.0428146	0.0750576	0.0584068	0.0471687	0.0551674	0.0403685	0.0308555	0.0529677	0.0387501	0.0271457	0.0493455	0.0377453	0.0291607	0.0351393	0.0240469	0.0101985	0.0524823	0.0379009	0.0274467	0.052076	0.0355654	0.0246545		0.0781748	0.0400498	0.0101985
		10	0.0828985	0.0655203	0.0510241	0.0783043	0.0624403	0.0454338	0.0749298	0.0577114	0.045549	0.0492547	0.0373348	0.0290292	0.0441912	0.0343407	0.0236267	0.0523337	0.0338961	0.0250293	0.0377896	0.0259832	0.0112957	0.0529568	0.0399133	0.0260878	0.0479343	0.0369073	0.0258064		0.0783043	0.0394047	0.0112957
		11	0.0809386	0.0651017	0.0488015	0.0793264	0.0626091	0.0443985	0.0684304	0.0562707	0.0476707	0.0504859	0.0358689	0.0215792	0.0409484	0.0319334	0.0207875	0.0427033	0.0337716	0.0225281	0.0349185	0.0241366	0.00826094	0.0487451	0.0387851	0.0275052	0.0443691	0.0340751	0.0238732		0.0793264	0.0382552	0.00826094
		12	0.0839698	0.0651407	0.0509479	0.0782807	0.0655893	0.0471619	0.0696196	0.0589775	0.0464251	0.046182	0.0375436	0.0232343	0.0461322	0.0345375	0.0235062	0.048252	0.0347304	0.0212404	0.0380748	0.0258717	0.0108695	0.0537347	0.0394819	0.0304046	0.0476485	0.0373993	0.0278885		0.0782807	0.0399272	0.0108695
		13	0.0803841	0.0629924	0.0483852	0.0738439	0.0645549	0.0508811	0.072132	0.0595178	0.0481425	0.0493893	0.0363213	0.0227201	0.0408026	0.0311368	0.0198443	0.0429887	0.0328365	0.0181252	0.038882	0.0278969	0.012876	0.0574316	0.0402548	0.0279049	0.0483146	0.0363811	0.0267134		0.0738439	0.0391892	0.012876
		14	0.0781029	0.0634019	0.0504078	0.0733527	0.0623051	0.0381481	0.0700878	0.0581494	0.0464234	0.054807	0.0343822	0.0209951	0.0482033	0.0317661	0.0221849	0.0464908	0.0328375	0.0207813	0.0378652	0.025404	0.0148204	0.0602828	0.0415927	0.0257809	0.0443528	0.0343198	0.0249211		0.0733527	0.0384159	0.0148204
		15	0.0822253	0.0659385	0.0504609	0.0789351	0.0643603	0.0472378	0.074228	0.0576041	0.0472406	0.0460741	0.0337068	0.0156166	0.0468322	0.0310558	0.0192882	0.0403461	0.0285551	0.0148742	0.0386564	0.0254338	0.0122948	0.0546586	0.0410766	0.0278559	0.0470512	0.0362158	0.0273985		0.0789351	0.0383947	0.0122948
		16	0.0784607	0.0646732	0.0496477	0.074625	0.0636943	0.0419003	0.0673056	0.0573938	0.0471451	0.0450981	0.0337972	0.022945	0.0416487	0.0331018	0.0224391	0.042723	0.0288622	0.0164539	0.0352477	0.0247502	0.00569274	0.0552126	0.0413211	0.0301114	0.0426483	0.0345414	0.0271212		0.074625	0.0382135	0.00569274
		17	0.079794	0.0620926	0.0494516	0.0910986	0.0668101	0.0447926	0.0698322	0.059946	0.0511594	0.0443616	0.0330724	0.0249192	0.0440918	0.032895	0.0204354	0.0452156	0.0303569	0.0183399	0.0407644	0.0265701	0.0119856	0.0624538	0.0397194	0.0257287	0.04391	0.0350637	0.0257935		0.0910986	0.0386526	0.0119856
		18	0.0796694	0.0626455	0.0437831	0.080752	0.06657	0.0426962	0.0725328	0.0607838	0.0509536	0.0441325	0.0304613	0.016316	0.0420759	0.0325174	0.0198499	0.0427627	0.0289931	0.0175028	0.037736	0.0263263	0.0130044	0.0562535	0.040463	0.0279105	0.0505802	0.0359591	0.0194231		0.080752	0.038472	0.0130044
		19	0.078706	0.0639103	0.0477216	0.083842	0.0655512	0.0423825	0.0722283	0.0578944	0.0447189	0.0485274	0.0325968	0.0187305	0.037161	0.0310188	0.0248123	0.0352931	0.0280724	0.0197185	0.0387751	0.028046	0.0107541	0.0561387	0.0422682	0.0309795	0.0493436	0.0348194	0.0226554		0.083842	0.0384178	0.0107541
		20	0.0761679	0.0639508	0.050427	0.0800442	0.0665329	0.0462089	0.0723353	0.0584013	0.0476997	0.0486909	0.031403	0.0185334	0.0417002	0.03115	0.0246003	0.0384324	0.027948	0.0147113	0.0432527	0.0289873	0.0179534	0.059686	0.0434517	0.0356212	0.0487222	0.0399005	0.0314952		0.0800442	0.0391726	0.0147113
		21	0.0849678	0.0654654	0.0518456	0.0800292	0.065257	0.0414821	0.0767831	0.059857	0.047551	0.0490445	0.0304324	0.021258	0.0432594	0.0302124	0.0210625	0.0381716	0.0271774	0.0166034	0.0414293	0.0264488	0.0127877	0.0606036	0.0421139	0.0313528	0.0465602	0.0377168	0.0285612		0.0800292	0.0384681	0.0127877
		22	0.077287	0.0616104	0.0434547	0.0863837	0.0672015	0.0435747	0.0661998	0.0566748	0.0461195	0.0455338	0.029305	0.0172513	0.039607	0.0295652	0.0176243	0.031516	0.0246647	0.0173103	0.0395418	0.0239664	0.0124943	0.0551379	0.0413442	0.0323265	0.0460752	0.0363633	0.0261888		0.0863837	0.0370696	0.0124943
		23	0.0770521	0.0605163	0.0487247	0.0909517	0.0657395	0.042403	0.0708274	0.0600455	0.0493191	0.0403216	0.030339	0.0216264	0.0448642	0.030518	0.0167143	0.032905	0.025559	0.0117349	0.0410565	0.0262041	0.0147118	0.0631198	0.0420443	0.031626	0.0498673	0.0389688	0.0201731		0.0909517	0.0379934	0.0117349
		24	0.0718728	0.0608523	0.0502494	0.0850195	0.0642509	0.04348	0.0674451	0.0568592	0.0475224	0.040361	0.0274142	0.017827	0.0399101	0.0281347	0.0171266	0.0356027	0.0227043	0.00838479	0.0451881	0.0261652	0.016088	0.0601948	0.0415548	0.0295012	0.0464048	0.0358528	0.0243516		0.0850195	0.0363788	0.00838479
		25	0.0758772	0.0606125	0.046395	0.0899672	0.0669096	0.0480221	0.0675356	0.0569454	0.0468356	0.0411637	0.0268966	0.0121944	0.0322274	0.0259362	0.0181206	0.0281042	0.0219903	0.0161329	0.047228	0.0271183	0.0170825	0.0607568	0.0417924	0.0264999	0.0462205	0.0367306	0.0283207		0.0899672	0.0364932	0.0121944
		26	0.0723505	0.0583785	0.0441839	0.0812515	0.0637218	0.0430692	0.0683153	0.0577013	0.0463305	0.0389549	0.0279085	0.0162115	0.0354153	0.0252097	0.0193958	0.0279644	0.0218802	0.00885425	0.044517	0.0270517	0.016486	0.0591134	0.0441984	0.0326337	0.046195	0.0358166	0.0214395		0.0812515	0.0361867	0.00885425
		27	0.0730192	0.059222	0.0455597	0.0784042	0.0624906	0.0456071	0.0729106	0.057397	0.0475504	0.0403423	0.027709	0.0187091	0.0356809	0.025287	0.0150682	0.0334231	0.0201821	0.0119165	0.0418384	0.0259379	0.0142825	0.0578194	0.0431934	0.0318923	0.0452501	0.0359382	0.0253072		0.0784042	0.0357357	0.0119165
		28	0.0738038	0.0563053	0.0445961	0.0840028	0.0627909	0.0398616	0.0704688	0.0579973	0.0485259	0.0327262	0.0240356	0.0145148	0.0312654	0.0236605	0.0160819	0.0318358	0.0202258	0.0107149	0.0385242	0.0269394	0.0176892	0.0496246	0.0438374	0.0349182	0.0478812	0.0371368	0.0197676		0.0840028	0.0352929	0.0107149
		29	0.0724483	0.0568812	0.0437815	0.0803545	0.0639442	0.0396325	0.0658293	0.0552271	0.0403657	0.0344459	0.0254838	0.0179712	0.032099	0.0242988	0.0162676	0.0295905	0.0217874	0.00910699	0.0391852	0.0259953	0.0126321	0.0588946	0.0422009	0.0299935	0.0517012	0.0374842	0.0243996		0.0803545	0.0353303	0.00910699
		30	0.0708485	0.0555636	0.0437412	0.0731816	0.0604934	0.0426087	0.0639239	0.0542204	0.0439033	0.030823	0.0216508	0.0135359	0.0294421	0.0233225	0.0200342	0.0306177	0.0176997	0.00214758	0.0390865	0.0236034	0.014806	0.0503732	0.0390999	0.0308722	0.0463785	0.0364209	0.0246735		0.0731816	0.0332075	0.00214758
		31	0.0673585	0.055149	0.0453211	0.0747057	0.0579631	0.0427312	0.0647936	0.0530356	0.0386299	0.0380885	0.0256813	0.012051	0.0331655	0.0246004	0.0165781	0.0264277	0.0163236	0.00216652	0.0429879	0.025602	0.0156888	0.0525728	0.0411865	0.0281169	0.051171	0.037393	0.0259359		0.0747057	0.0336934	0.00216652
		32	0.0694005	0.0569234	0.0473012	0.0795594	0.0597523	0.0418363	0.0673722	0.0541711	0.0431063	0.0336012	0.0220922	0.0124175	0.0292732	0.0221913	0.011553	0.0216863	0.0149383	0.00326882	0.0385096	0.0271252	0.0155626	0.0550972	0.0419029	0.0342364	0.046196	0.0373088	0.0282956		0.0795594	0.0336405	0.00326882
		33	0.0697088	0.0551434	0.0392468	0.0723083	0.0595503	0.0448772	0.0648602	0.0541292	0.0416591	0.0337276	0.0220168	0.0116092	0.0291768	0.0204295	0.011487	0.027816	0.0169077	0.00190488	0.0427303	0.0270929	0.0124812	0.0605557	0.0439746	0.0341851	0.0527442	0.0383072	0.0240876		0.0723083	0.0337552	0.00190488
		34	0.0658844	0.0503156	0.040868	0.0733658	0.0560938	0.0400255	0.0643382	0.0517501	0.0376287	0.0305692	0.0203627	0.0145071	0.0289565	0.016306	0.00401841	0.0214969	0.0144812	0.00800048	0.0393145	0.0250355	0.014986	0.0560792	0.0407025	0.0309693	0.0523024	0.0368799	0.0242626		0.0733658	0.0311927	0.00401841
		35	0.0668258	0.0502285	0.036623	0.0715263	0.0583881	0.0402867	0.0613306	0.0517853	0.0407213	0.0370323	0.0201833	0.0111869	0.0301509	0.0191505	0.0124401	0.0246634	0.0146646	0.00634317	0.0390354	0.0256184	0.0137425	0.0635627	0.0407699	0.0310449	0.0440677	0.0358016	0.0249334		0.0715263	0.031659	0.00634317
		36	0.0640805	0.0480742	0.0346705	0.0761314	0.0568734	0.0396304	0.0643312	0.0541019	0.0429961	0.0333239	0.0190062	0.010453	0.0305314	0.0196561	0.0122581	0.0243764	0.0156961	0.0098449	0.0395987	0.0273201	0.0173574	0.0567625	0.0421246	0.0309641	0.0453594	0.0349274	0.0224715		0.0761314	0.031778	0.0098449
		37	0.0624711	0.0479557	0.0358424	0.0687814	0.0546653	0.0360591	0.0675787	0.0523563	0.0450276	0.027181	0.0183416	0.0114839	0.0247376	0.0168294	0.00652898	0.0228026	0.0138141	0.00554793	0.0369027	0.02706	0.0161042	0.0508674	0.0398296	0.0302875	0.0469555	0.0370563	0.0244052		0.0687814	0.0307908	0.00554793
		38	0.0716597	0.0491363	0.0347925	0.0658976	0.0524907	0.0375305	0.0620125	0.0498663	0.0380937	0.030491	0.0165959	0.00658797	0.0283938	0.0195748	0.0112458	0.0190312	0.0122143	0.00416735	0.034628	0.0257452	0.015704	0.0521241	0.0377721	0.0276878	0.0459713	0.0334793	0.0197972		0.0658976	0.0296875	0.00416735
		39	0.0650229	0.0479284	0.036797	0.0691815	0.0545966	0.0334819	0.0554498	0.0490192	0.040186	0.0252789	0.0165682	0.0108579	0.0304153	0.0168873	0.0104003	0.0192724	0.0133761	0.00681029	0.0416893	0.0282039	0.0164029	0.0518018	0.0375772	0.0307178	0.0476898	0.0356433	0.0220628		0.0691815	0.02998	0.00681029
		40	0.058818	0.0472298	0.0361535	0.0708743	0.052424	0.0345905	0.0614739	0.0494812	0.0416064	0.027456	0.0167283	0.00941017	0.0242872	0.0183674	0.00460608	0.017963	0.0118869	0.000945821	0.0419818	0.0295065	0.0163023	0.0579856	0.0375524	0.0255947	0.0512788	0.036651	0.025583		0.0708743	0.0299827	0.000945821
		41	0.0575481	0.045916	0.0368184	0.0649	0.0515965	0.0303302	0.0598657	0.0489969	0.0391077	0.0277443	0.0180703	0.0105934	0.0268085	0.0151554	0.00174531	0.0243021	0.014931	0.00973909	0.0346268	0.0260445	0.0127981	0.0536566	0.0384224	0.0295126	0.048663	0.0375798	0.0260669		0.0649	0.0296713	0.00174531
		42	0.0557565	0.0414612	0.03168	0.0698391	0.0508893	0.0330308	0.0559013	0.0477236	0.039374	0.0287625	0.0171961	0.00844016	0.0266377	0.0148091	0.00624682	0.0212995	0.0128355	0.00752116	0.0365687	0.027128	0.0176768	0.0573641	0.0387751	0.0305378	0.0450866	0.0327786	0.0230892		0.0698391	0.0283597	0.00624682
		43	0.0546661	0.0400936	0.0309588	0.0653488	0.0471154	0.0328186	0.0563702	0.0457296	0.0372272	0.0267353	0.013384	0.00347142	0.0222265	0.0111723	0.00129292	0.0158622	0.00883759	0.000685127	0.0358764	0.0264161	0.0172122	0.043018	0.0348721	0.0269354	0.0512782	0.0341001	0.0219773		0.0653488	0.0261721	0.000685127
		44	0.0520828	0.0413508	0.0310832	0.061942	0.0470811	0.0310019	0.0543249	0.0433655	0.0320576	0.0267761	0.0112299	0.0055682	0.0231927	0.0135863	0.00133091	0.017851	0.00793079	0	0.0325834	0.0244406	0.0156685	0.0457199	0.0339791	0.0219833	0.0543941	0.0340611	0.0193722		0.061942	0.0257025	0
		45	0.0467805	0.0394244	0.0295465	0.0577053	0.046131	0.0325301	0.0590183	0.0473656	0.0384827	0.0282853	0.0145798	0.00487699	0.0213482	0.0125863	0.00299035	0.0206818	0.0124606	0.00649312	0.0405725	0.0291157	0.0184293	0.0451493	0.0348752	0.0256201	0.0462862	0.0329876	0.0207939		0.0590183	0.0269526	0.00299035
		46	0.0445988	0.0359138	0.028133	0.0636303	0.046056	0.0283689	0.0558423	0.043267	0.0306414	0.0217302	0.0115183	0.00239872	0.0230991	0.0108198	0.0036385	0.0153144	0.00690941	0	0.0338507	0.0262637	0.0176149	0.0429857	0.0314359	0.0258181	0.0458388	0.0335041	0.0209226		0.0636303	0.0245688	0
		47	0.0464425	0.0349682	0.0284105	0.0616137	0.0444011	0.0300859	0.050344	0.0412511	0.0305755	0.0268273	0.0113649	0.0025873	0.0139682	0.00941616	0	0.0157992	0.0092128	0.00132107	0.0385119	0.0265542	0.0153547	0.0489536	0.0329903	0.0259219	0.0507368	0.034638	0.0249127		0.0616137	0.0244797	0
		48	0.0449282	0.0348024	0.0275947	0.0638068	0.0476396	0.0310742	0.0535891	0.041871	0.0333512	0.0228139	0.0127628	0.00594768	0.0177246	0.0102024	0.00152458	0.0160317	0.00986649	0.0021396	0.0403905	0.0267771	0.0182031	0.0484656	0.0343371	0.0278519	0.0410192	0.0322691	0.0229654		0.0638068	0.0250528	0.00152458
		49	0.0463027	0.0343013	0.0257462	0.0580552	0.044216	0.028746	0.0498078	0.0416853	0.0322824	0.0209791	0.0124252	0.00571614	0.0179626	0.00994764	0	0.0182499	0.0100453	0	0.040744	0.0290474	0.0159206	0.0426218	0.032043	0.0212275	0.0413548	0.0331384	0.019813		0.0580552	0.024685	0
		50	0.0465832	0.0318355	0.0183952	0.068295	0.0437236	0.0290441	0.0523866	0.043503	0.0325394	0.0212063	0.011325	0	0.0209976	0.0107898	0.0045872	0.0133825	0.00874496	0.00181453	0.0393891	0.0275986	0.0183865	0.0448338	0.031215	0.0244885	0.0404269	0.0316864	0.0210253		0.068295	0.0240422	0
		51	0.0396282	0.0310304	0.022978	0.059165	0.0431943	0.0276052	0.0541712	0.042145	0.0331372	0.0174565	0.0101492	0.00223129	0.0230871	0.011336	0.00439212	0.0147876	0.0081584	0.000155926	0.0374111	0.0272864	0.0208207	0.0434151	0.0327064	0.0249176	0.0351942	0.0292897	0.0198547		0.059165	0.0235296	0.000155926
		52	0.0374231	0.0276686	0.0177364	0.0540354	0.0388701	0.0242541	0.0540554	0.0407113	0.0306867	0.0210302	0.0107991	0.002011	0.0201894	0.00888237	0.00157796	0.0123507	0.00654929	0	0.0381645	0.0234833	0.0152017	0.0360722	0.0297998	0.0197502	0.0393666	0.0282267	0.0167774		0.0540554	0.0214991	0
		53	0.0410927	0.0295926	0.0193533	0.0558042	0.0392224	0.0238077	0.0584853	0.0405093	0.0229205	0.017941	0.0104622	0.00291806	0.0150857	0.0100371	0.00455522	0.0150711	0.00757121	0.00114673	0.0379305	0.0263439	0.0176362	0.0451065	0.0308508	0.0239557	0.0413117	0.0302864	0.018261		0.0584853	0.0224876	0.00114673
		54	0.0398955	0.026497	0.0153133	0.0532492	0.0384253	0.0226028	0.0526008	0.0374812	0.0290187	0.0212079	0.0102219	0.00212754	0.0176404	0.0109945	0.00387627	0.0112184	0.00719397	0.0029412	0.0425842	0.0254871	0.0114923	0.0357912	0.026773	0.0177718	0.0444537	0.0292143	0.0208032		0.0532492	0.0212288	0.00212754
		55	0.0360706	0.0250138	0.0160528	0.0528045	0.0385159	0.0268175	0.055354	0.0392052	0.0290897	0.0175251	0.00912771	0.00312379	0.0156372	0.00892914	0.000653435	0.0146502	0.00763376	0.0019851	0.0411952	0.0251797	0.0152851	0.0481048	0.0293304	0.0206062	0.0357097	0.028238	0.0160675		0.055354	0.0211174	0.000653435
		56	0.0341203	0.023607	0.0119102	0.0492017	0.0381685	0.0241516	0.0565445	0.0370029	0.0187241	0.014288	0.00709415	0.000549801	0.0114355	0.00500867	0	0.0115127	0.00519627	0	0.0363876	0.0203336	0.0143006	0.0398384	0.0257736	0.0184356	0.0337075	0.0272632	0.0141392		0.0565445	0.0189448	0
		57	0.0316736	0.0227601	0.0162882	0.04635	0.0357625	0.0209558	0.0467034	0.0357987	0.0219956	0.0169505	0.0098794	0.00357749	0.0163259	0.00905298	0	0.0127736	0.00677269	0.000820225	0.0303422	0.0230156	0.0144472	0.0375685	0.0280214	0.0191357	0.0360168	0.0260007	0.0141837		0.0467034	0.0197064	0
		58	0.0351285	0.0206904	0.0104354	0.0476895	0.0357345	0.0240797	0.0486856	0.0363095	0.0250993	0.0171278	0.0109457	0.00282502	0.0165169	0.00955371	0.00404565	0.0159579	0.00759431	0.000562352	0.0330161	0.0241136	0.0148153	0.0428562	0.0263756	0.0136453	0.0378154	0.0276808	0.0149581		0.0486856	0.0198998	0.000562352
		59	0.0276953	0.0213751	0.0153853	0.0491928	0.0320466	0.0228612	0.046416	0.035511	0.0221023	0.014828	0.00927669	0.00227307	0.0185444	0.00866815	0.00185309	0.0116112	0.00688591	0	0.0365125	0.0233355	0.0139881	0.0386099	0.0276384	0.0176959	0.037313	0.0258335	0.0108317		0.0491928	0.0190571	0
		60	0.0271361	0.0191954	0.00788107	0.0465593	0.0296628	0.0175102	0.0456578	0.0325776	0.0191649	0.0136386	0.00580658	0.000402695	0.012513	0.00701982	0	0.0122785	0.00437544	0	0.0312871	0.0220641	0.0101328	0.0314964	0.0223876	0.0161112	0.0334679	0.0244355	0.0127011		0.0465593	0.0167525	0
		61	0.0252737	0.0182706	0.0117807	0.0487909	0.032439	0.0205888	0.0419368	0.0328689	0.0200869	0.0150338	0.00612653	0	0.0162449	0.00894462	0.000497037	0.0144678	0.00724957	0	0.0318733	0.0227634	0.0158267	0.0345942	0.0240563	0.0141922	0.037993	0.0251579	0.014753		0.0487909	0.0177877	0
		62	0.024965	0.0172045	0.00909239	0.0483394	0.0320953	0.0194762	0.0413139	0.0315948	0.0151214	0.0177098	0.00832709	0.00093473	0.0174494	0.0074659	0.000887746	0.0103312	0.00476104	0	0.0285546	0.0222749	0.0144907	0.0372658	0.0222938	0.0141923	0.0363243	0.0259323	0.0152463		0.0483394	0.017195	0
		63	0.0271251	0.0181264	0.0122853	0.0430962	0.0294939	0.0188947	0.0464954	0.0316742	0.0190729	0.0209884	0.00938257	0.00334434	0.0133662	0.00699865	0	0.0125203	0.00791576	0.00352405	0.0344195	0.023767	0.0183065	0.0296423	0.0224462	0.0135958	0.0324949	0.0227886	0.0132049		0.0464954	0.0172593	0
		64	0.0286581	0.0173071	0.00757253	0.0471657	0.0275988	0.0124211	0.0384377	0.0298687	0.0218963	0.0197563	0.00931656	0.00205618	0.0139424	0.008995	0	0.0147166	0.00934602	0	0.0295139	0.022032	0.0163872	0.0297192	0.0210817	0.0136116	0.0339464	0.0246452	0.0154399		0.0471657	0.0170191	0
		65	0.0227395	0.0157374	0.00994479	0.039978	0.0256984	0.0124679	0.0390861	0.0263709	0.0148781	0.015296	0.00721351	0	0.0162042	0.00806485	0.00264366	0.0166592	0.00713136	0	0.0281484	0.0217869	0.0134914	0.0317277	0.0197253	0.0120336	0.0355047	0.0237771	0.019064		0.039978	0.0155506	0
		66	0.0272235	0.0152322	0.0081989	0.0377709	0.0248585	0.0123104	0.0373239	0.0280691	0.0176453	0.0135932	0.00609987	0.00145395	0.0143859	0.00630236	0.00108264	0.017596	0.0101817	0.000226259	0.0290563	0.0200089	0.00725139	0.0294015	0.0209316	0.0104983	0.032529	0.0253765	0.0174376		0.0377709	0.0157061	0.000226259
		67	0.0196703	0.0132434	0.00310382	0.0351718	0.023125	0.0136696	0.0383478	0.0282621	0.0166955	0.0157349	0.00781369	0.00191897	0.0128233	0.00535491	0	0.0146508	0.00981226	0.00207771	0.0270561	0.0203642	0.0101051	0.0262775	0.0188625	0.0112573	0.0297267	0.0218552	0.0114407		0.0383478	0.0148693	0
		68	0.0235262	0.0137677	0.00538326	0.0361406	0.0217323	0.00438229	0.035672	0.0266411	0.0108805	0.0154949	0.00826019	0	0.0164596	0.00721776	0	0.0159064	0.00990846	0.0030224	0.0291893	0.0208863	0.0131783	0.027814	0.0175545	0.010015	0.0347772	0.0237356	0.012281		0.0361406	0.0149704	0
		69	0.0283051	0.0151288	0.0030105	0.0308176	0.019957	0.00438163	0.0400398	0.0253954	0.0127359	0.0189971	0.00759981	0	0.0173064	0.00718973	0.00136299	0.0201241	0.00794009	0	0.0283626	0.0217091	0.0155128	0.0275369	0.0196681	0.0129218	0.0315452	0.0235618	0.015675		0.0400398	0.014815	0
		70	0.0231317	0.014867	0.00585039	0.0306177	0.0196272	0.0090495	0.0346141	0.0231333	0.0140124	0.0146687	0.00808807	0.00246096	0.020851	0.00975899	0.00203802	0.0218175	0.00940472	0	0.0275321	0.0189799	0.00996678	0.028048	0.0195741	0.0101665	0.029732	0.0221512	0.0145187		0.0346141	0.0145584	0
		71	0.0266592	0.0156196	0.00797335	0.0293957	0.0202565	0.010857	0.0391449	0.0254623	0.0103755	0.0162434	0.00924062	0	0.0149843	0.00606675	0	0.0171757	0.0097193	0.00422476	0.0289356	0.0197906	0.0121769	0.0298063	0.0182363	0.0102059	0.0294548	0.0206225	0.0128029		0.0391449	0.0145014	0
		72	0.0258183	0.0129141	0.00624846	0.0297806	0.0191919	0.00942619	0.034458	0.0227567	0.00953293	0.0126142	0.00704094	0	0.0176648	0.00727933	0	0.0123637	0.00630715	0	0.0266155	0.0185002	0.00989014	0.0265478	0.019043	0.0108282	0.029076	0.0211931	0.00824301		0.034458	0.0134226	0
		73	0.0235606	0.0147601	0.00663845	0.0327793	0.0216911	0.00465988	0.0290012	0.0200249	0.00591186	0.0136186	0.00586209	0	0.0166698	0.00888057	0.000461828	0.0135111	0.00693378	0.00237598	0.0292661	0.0184001	0.0103077	0.0265174	0.016857	0.0100535	0.0317102	0.0191267	0.00877964		0.0327793	0.0132536	0
		74	0.0216844	0.0106635	0.000737102	0.0260596	0.0187465	0.0110464	0.0332879	0.0232515	0.00234553	0.0134921	0.00805591	0	0.0192872	0.00900487	0.00352452	0.0125711	0.0068957	0.000650149	0.0260622	0.0183504	0.00937724	0.0239335	0.0157022	0.00751751	0.0281345	0.0187553	0.0103398		0.0332879	0.0129426	0
		75	0.0174159	0.0108225	0.00320136	0.0280463	0.0175221	0.00766883	0.0341694	0.0202536	0.00495832	0.0170199	0.00784451	0	0.0121464	0.00832097	0.0037907	0.0167777	0.00774952	0.000820062	0.0268824	0.0177849	0.00777581	0.0229373	0.0149828	0.00476199	0.0281206	0.0169454	0.0101581		0.0341694	0.0122226	0
		76	0.0212455	0.0111344	0.00185104	0.0242624	0.0142613	0.00467075	0.0294808	0.0200017	0.0118881	0.0109145	0.00618208	0	0.0154592	0.00850324	0.00181853	0.0201274	0.00995018	0.00201288	0.0253857	0.0193781	0.0122794	0.0258667	0.0168692	0.00682419	0.025864	0.0175949	0.00965893		0.0294808	0.0123875	0
		77	0.0231142	0.00975435	0.00131522	0.023884	0.0172461	0.0102251	0.0310556	0.0205532	0.00931213	0.0198437	0.00815017	0.00169274	0.0212225	0.0101041	0	0.0170397	0.00978109	0.00196678	0.032403	0.0197724	0.00885908	0.0218635	0.0158128	0.00708351	0.0306411	0.0167582	0.00961964		0.032403	0.0127932	0
		78	0.022136	0.0125778	0.00661673	0.0246383	0.0156908	0.00527266	0.0286431	0.0188688	0.00852986	0.015055	0.0084793	0.000529618	0.0178409	0.00946396	0	0.018042	0.0092716	0.00167392	0.026775	0.0163404	0.00900644	0.0250457	0.0169314	0.00718056	0.0237961	0.0164105	0.00878003		0.0286431	0.0124035	0
		79	0.0217902	0.00925286	0	0.0269631	0.0151137	0.00369013	0.0271932	0.0171323	0.00903276	0.0107928	0.00531969	0	0.0128531	0.00657333	0	0.0179524	0.0103672	0.00350858	0.0264163	0.0168133	0.00794135	0.0215788	0.0137488	0.00734003	0.0227194	0.013835	0.00718312		0.0271932	0.0108156	0
		80	0.0164714	0.0104169	0.003902	0.0218463	0.0151564	0.00682108	0.0341405	0.019611	0.00701347	0.0154939	0.00700421	0	0.0205205	0.0114564	0.00358363	0.0181846	0.0120978	0.00353998	0.0293688	0.0172706	0.0085915	0.0234531	0.0146815	0.00629293	0.0210897	0.0167692	0.00823735		0.0341405	0.0124464	0
		81	0.0167469	0.0098234	0.00179043	0.0206773	0.013118	0	0.0361936	0.0192844	0.00702718	0.0182632	0.00948716	0.00261101	0.0206448	0.0110001	0.00188686	0.0203972	0.0116166	0.00484752	0.0233657	0.0163567	0.00812071	0.0267416	0.0153759	0.00865925	0.0241129	0.0171579	0.00737723		0.0361936	0.012322	0
		82	0.0171729	0.00904479	0.000399239	0.0237468	0.0156749	0.00576713	0.0253718	0.0182593	0.00991247	0.0180047	0.00920123	0.000519703	0.0193245	0.0118107	0.00625408	0.0202369	0.0121678	0.0054615	0.0255956	0.0155036	0	0.0304006	0.014786	0.00644089	0.0250667	0.01546	0.00316744		0.0304006	0.0121909	0
		83	0.0170387	0.0108916	0.0034335	0.0240765	0.0143432	0.00270511	0.0279565	0.0169532	0.00644896	0.0156146	0.010575	0.00441937	0.0180919	0.00947068	0.00273599	0.020793	0.0123133	0.00433211	0.0356766	0.0184756	0.00827528	0.0223698	0.0127958	0	0.0257848	0.0143468	0.0046299		0.0356766	0.0120165	0
		84	0.0174085	0.0111973	0.0016066	0.021912	0.0144077	0.00229649	0.026219	0.0183188	0.00860396	0.0204877	0.0114819	0.00377517	0.0224585	0.0124523	0.00664991	0.0209394	0.0126956	0.00636036	0.0247411	0.0120838	0.00608044	0.0188423	0.0130017	0.00607636	0.0280357	0.0156973	0.0070564		0.0280357	0.0121336	0.0016066
		85	0.0223857	0.0114588	0.00490706	0.021088	0.0152484	0.00714944	0.0272134	0.0177129	0.00676463	0.01884	0.0124907	0.00367013	0.0174165	0.0102623	0.00506623	0.0206527	0.0151787	0.00731232	0.0231864	0.0167592	0.0113782	0.0275369	0.0160263	0.00489831	0.0259925	0.0162892	0.008399		0.0275369	0.0131427	0.00367013
		86	0.0257731	0.0144956	0.00573328	0.0272577	0.0156847	0.00672131	0.0274779	0.0150856	0.0047775	0.0254266	0.0154177	0.00699597	0.0185326	0.0117614	0.00522206	0.0204097	0.0140006	0.00800478	0.0292236	0.0160944	0.00743685	0.029449	0.0162765	0.00786798	0.022958	0.0155221	0.00964282		0.029449	0.0134339	0.0047775
		87	0.0214289	0.0144015	0.00676289	0.0232064	0.0150981	0.0050314	0.0249614	0.0160977	0.00935739	0.023118	0.0151055	0.00708641	0.0214444	0.0136129	0.00707498	0.0225328	0.0136963	0	0.0258087	0.0179627	0.00558579	0.0238186	0.0165179	0.00890484	0.0266493	0.016339	0.00702006		0.0266493	0.0138832	0
		88	0.0221447	0.0144945	0.00757469	0.0217722	0.0137799	0.00341938	0.0225892	0.0178535	0.00912512	0.020646	0.014816	0.00567027	0.0196538	0.0129323	0.00694657	0.0246635	0.0161984	0.00730943	0.0242801	0.0159582	0.0077492	0.0234475	0.0159548	0.00649813	0.023994	0.0158783	0.00901475		0.0246635	0.0137866	0.00341938
		89	0.0307819	0.0187627	0.0057082	0.0237694	0.0145943	0.00423737	0.0267764	0.0189448	0.0119354	0.0272853	0.0180731	0.00905619	0.0240803	0.0138011	0.0075722	0.0262381	0.0185837	0.0104333	0.0280645	0.0194538	0.0116492	0.0318111	0.0203597	0.00665344	0.0219464	0.0151655	0.0082651		0.0318111	0.0157739	0.00423737
		90	0.0628247	0.0462175	0.027052	0.0428552	0.0285766	0.0147154	0.031655	0.0246044	0.017109	0.0317106	0.0221016	0.0107538	0.0340123	0.0185863	0.0074816	0.0375199	0.0287525	0.0201924	0.0554629	0.0338489	0.0161852	0.0334914	0.0187682	0.00768036	0.0410296	0.0334707	0.0250954		0.0554629	0.0254927	0.0074816
		91	0.0290293	0.0196245	0.00505817	0.022687	0.0137749	0.00533084	0.0294069	0.0199813	0.0141103	0.029832	0.0190061	0.00909825	0.0254304	0.0177033	0.0117731	0.0276051	0.0210011	0.00876615	0.0354556	0.0196448	0.0109602	0.0381415	0.0198728	0.0080098	0.024746	0.01599	0.00446167		0.0381415	0.0166599	0.00446167
		92	0.0193615	0.0134679	0.00788008	0.0171312	0.0115896	0	0.022108	0.0138194	0.0057567	0.0298207	0.0162037	0.00668058	0.0241418	0.0163105	0.00958702	0.0275971	0.0193868	0.0111223	0.0238242	0.0128673	0.00370785	0.0255298	0.0159123	0.0075725	0.0251329	0.014025	0.00608612		0.0298207	0.0133583	0
		93	0.0289579	0.0146175	0.00801848	0.0218287	0.0103292	0.00299373	0.023226	0.0129975	0.00267858	0.0280908	0.0153014	0.00520263	0.0191047	0.0151441	0.00927089	0.0243163	0.0182415	0.0135354	0.0219543	0.0145114	0.00589529	0.0211948	0.0124912	0.0078033	0.0221652	0.0134331	0.00328562		0.0280908	0.0127067	0.00267858
		94	0.0237696	0.0120641	0.00268722	0.0154207	0.00896473	0.00243099	0.0258125	0.0139215	0.00502694	0.0230344	0.013689	0.00536755	0.0174524	0.0132984	0.00711444	0.0252788	0.0181235	0.00868325	0.0168037	0.0126741	0.00521539	0.0209517	0.0112754	0.00190286	0.0215638	0.012955	0.00521423		0.0258125	0.0116966	0.00190286
		95	0.0181582	0.00949055	0.00263321	0.0194083	0.0104728	0.00420305	0.0202311	0.0117021	0	0.0235332	0.0162221	0.00832044	0.022891	0.0157487	0.00839106	0.028486	0.0152934	0.00933093	0.0151773	0.00973999	0.00573927	0.0214074	0.0118185	0.00153057	0.0216035	0.0112522	0.00159992		0.028486	0.011174	0
		96	0.018254	0.0105534	0.00308544	0.0150986	0.00811582	0	0.0180135	0.010747	0.000642613	0.0276785	0.0163293	0.00918412	0.0189372	0.0143268	0.0104098	0.0259471	0.0179549	0.0108696	0.0182349	0.0102137	0	0.0183912	0.0099748	0.00335349	0.0222139	0.0136807	0.00504352		0.0276785	0.0111896	0
		97	0.0169059	0.00905251	0.000126562	0.0170927	0.00759984	0.000823873	0.0257266	0.0115459	0.00272621	0.0226236	0.0148979	0.0096926	0.0224896	0.0147853	0.00937873	0.0290214	0.0197037	0.0100701	0.0183959	0.0107967	0.00134727	0.0211182	0.0112573	0	0.0182738	0.0102255	0		0.0290214	0.0109865	0
		98	0.0150278	0.00658545	0	0.0124039	0.0057893	0	0.0215787	0.0102053	0.000368911	0.0222867	0.0149984	0.00811832	0.0237367	0.0134559	0.00482204	0.0298473	0.0199976	0.00596441	0.0178867	0.0104371	0.00174625	0.0144496	0.00727298	0.00112825	0.0222854	0.0112907	0.00281669		0.0298473	0.0100033	0
		99	0.0108889	0.00514851	0	0.0117107	0.00558793	0.00122917	0.0281793	0.0104456	0.000225834	0.025281	0.0163101	0.00896937	0.0232512	0.0171801	0.00912834	0.0244251	0.0179919	0.0086511	0.0168523	0.00672827	0	0.013384	0.00818479	0.0016375	0.0164763	0.0085095	0		0.0281793	0.00960867	0
		100	0.0105871	0.00571146	0	0.0098433	0.00437372	0	0.0206954	0.010072	0	0.0236389	0.0162203	0.00788554	0.0208738	0.0148783	0.00782211	0.0280564	0.0187103	0.00860126	0.0144054	0.00933614	0.00297158	0.013595	0.00755714	0	0.0172276	0.00898491	0.000891404		0.0280564	0.00958443	0
		101	0.0117243	0.00468803	0	0.0140459	0.00771488	0	0.0174814	0.00924483	0	0.0283902	0.0190362	0.0093765	0.0220125	0.0154548	0.00844587	0.0265924	0.0185455	0.0104729	0.0145112	0.00797923	0.00368996	0.015118	0.0080379	0	0.0195764	0.0103113	0.000199313		0.0283902	0.0101013	0
		102	0.0141882	0.00676473	0.00121591	0.0138967	0.00791669	0	0.0183862	0.00965112	0.00259274	0.0295998	0.0183381	0.01068	0.0265278	0.0177217	0.0108949	0.0291671	0.021447	0.0120663	0.0129159	0.0087851	0.002995	0.0182727	0.0090359	0.00112055	0.0223016	0.00921674	0.0024018		0.0295998	0.0108877	0
		103	0.0134738	0.00632798	0.00163038	0.0163332	0.00799124	0.00154707	0.0149528	0.00730996	0	0.0267152	0.0177717	0.00676596	0.0299219	0.0163416	0.00667934	0.0274417	0.0199128	0.0108172	0.0170694	0.00952259	0.00317656	0.0171481	0.00741529	0.00133904	0.0229323	0.00802785	0		0.0299219	0.0100621	0
		104	0.0113642	0.00468196	0	0.0138123	0.00822331	0.000423746	0.0149938	0.00725364	0	0.0292713	0.0166629	0.0075304	0.026687	0.0164849	0.0110388	0.0284519	0.0205929	0.0123883	0.0155167	0.00856657	0	0.0157045	0.00676254	0	0.0206908	0.00904371	0.000121255		0.0292713	0.00982724	0
		105	0.0141066	0.00558171	0.000783455	0.0113888	0.00650957	0	0.0152677	0.00875842	0	0.0255073	0.0175147	0.00501185	0.0271179	0.0180405	0.0115414	0.0322657	0.0230714	0.0112476	0.0236892	0.00751391	0.00039166	0.0159376	0.0087774	0.000855247	0.0188761	0.00813974	0		0.0322657	0.0103907	0
		106	0.0128547	0.00551969	0	0.0130642	0.00731299	0.00257989	0.0188628	0.00685115	0.000572893	0.0308081	0.020565	0.00455718	0.023428	0.0172374	0.0119996	0.031815	0.0222509	0.0121133	0.0111275	0.00578161	0	0.0122034	0.0072694	0.00140051	0.0202392	0.00732137	0		0.031815	0.010011	0
		107	0.0120606	0.00500448	0	0.0168028	0.00841023	0.000133493	0.0155083	0.00699733	0.00219555	0.0318006	0.0199686	0.00766407	0.0262858	0.0193794	0.0135628	0.0324487	0.0230107	0.00962636	0.0206946	0.00830573	0	0.0188636	0.00856355	0.0019242	0.0181327	0.00768312	0.0007499		0.0324487	0.0107323	0
		108	0.0137062	0.00583499	0	0.0120697	0.00675002	0	0.0144515	0.00676898	0	0.037401	0.0197727	0.00454497	0.0254865	0.0190921	0.0113775	0.0310398	0.0243104	0.0146714	0.0112957	0.00501508	0	0.0138791	0.00762094	0.00159138	0.0132314	0.00706697	0.00237035		0.037401	0.0102232	0
		109	0.0110184	0.00530614	0.0019719	0.0138463	0.00724836	0.00221486	0.0118137	0.00639362	0	0.0292212	0.0208001	0.0125115	0.0282695	0.0211703	0.0142303	0.0360535	0.0253747	0.0155798	0.0148075	0.00790725	0.000969161	0.0165584	0.00869247	0.000949766	0.0180994	0.00808337	0.000327923		0.0360535	0.0110976	0
		110	0.0103241	0.0058818	0.000629339	0.0127602	0.00601455	0.000261057	0.0118595	0.00639782	0.0010298	0.0287139	0.0202831	0.00986221	0.0335994	0.0201253	0.0142441	0.0309551	0.0251328	0.0170238	0.013979	0.00604403	0	0.0155863	0.00687659	0.000421079	0.0122034	0.00565346	0		0.0335994	0.010241	0
		111	0.0122018	0.00537669	0.000484835	0.0154564	0.00800511	0.00234928	0.0129681	0.00571917	0	0.0365335	0.0217306	0.0121067	0.0276893	0.0206757	0.0155993	0.0338034	0.0260896	0.0177127	0.0148538	0.00620673	0	0.0140927	0.00375196	0	0.016521	0.00788881	0.00056738		0.0365335	0.0105444	0
		112	0.0140572	0.00571187	0	0.0162776	0.00934759	0.00263936	0.0109753	0.00498059	0	0.0305938	0.0216261	0.0084025	0.0304177	0.0220541	0.0153052	0.0365005	0.0260551	0.0129327	0.0113708	0.00545953	0	0.0151126	0.00468792	0	0.0165008	0.00704589	0		0.0365005	0.0106969	0
		113	0.0189961	0.00714449	0	0.0193905	0.00869329	0.00246635	0.0148881	0.00755576	0.00213738	0.0339118	0.0236303	0.0103715	0.0370159	0.0240619	0.0169465	0.0428401	0.0297913	0.0148151	0.0133665	0.00899516	0.00410227	0.0141836	0.00745303	0	0.012771	0.00610777	0		0.0428401	0.0123433	0
		114	0.0199529	0.00805549	0	0.0138184	0.00820937	0	0.0119825	0.00676599	0	0.0344752	0.0233548	0.0125501	0.0319626	0.0214913	0.0136254	0.0420616	0.0300292	0.0181362	0.0123564	0.00444493	0	0.0133228	0.00587823	0	0.0133085	0.00722104	0		0.0420616	0.011545	0
		115	0.019689	0.00813986	0.00275053	0.0157156	0.00870596	0	0.0166094	0.00884966	0.00325822	0.0335514	0.0242426	0.0149915	0.032384	0.0250914	0.0186714	0.037085	0.0281956	0.0196497	0.0138046	0.00603853	0.000805626	0.0139441	0.0064817	0	0.0163339	0.00789294	0.00232974		0.037085	0.0123638	0
		116	0.0215143	0.00759832	0.00103257	0.0196606	0.0103112	0	0.0187224	0.0102136	0.00217833	0.0389764	0.0249342	0.0126499	0.0348433	0.0279595	0.0197657	0.0438754	0.0301336	0.0196818	0.0151171	0.00721726	0.00277528	0.015239	0.00794626	0.00159071	0.0224387	0.0100442	0.00373976		0.0438754	0.0136358	0
		117	0.0164632	0.00737642	0	0.0209407	0.00921701	0	0.0115191	0.00683602	0	0.0381406	0.0261298	0.0172108	0.0366286	0.0262128	0.0199787	0.0400885	0.031989	0.0245072	0.0124127	0.00775637	0.000647697	0.0144082	0.00870275	0.00433747	0.016469	0.00955965	0.00300231		0.0400885	0.013378	0
		118	0.0206138	0.00835151	0.00135394	0.0213859	0.0100166	0.00302768	0.0139316	0.00904961	0.00320301	0.0427361	0.0265824	0.0176554	0.039634	0.026988	0.0157219	0.0425685	0.0320191	0.020514	0.0149613	0.00762536	0	0.0167608	0.00767606	7.56038e-05	0.0164647	0.00895145	0.00374838		0.0427361	0.013726	0
		119	0.0151598	0.00872964	0.00275305	0.0188612	0.0102374	0.00150232	0.0178652	0.00808271	0	0.037115	0.0250805	0.0103909	0.0403944	0.0291155	0.0222379	0.0421245	0.0327004	0.0175718	0.0211173	0.00709501	0	0.0163413	0.00668604	0	0.0193591	0.00832604	0.00208504		0.0421245	0.0136053	0
		120	0.0172118	0.00934074	0.00044562	0.0217666	0.0114401	0.00249	0.0181414	0.0107244	0.00367873	0.0430718	0.027748	0.014881	0.0433973	0.0280642	0.0202298	0.0408029	0.0334577	0.0156471	0.0179395	0.00785688	0.00104036	0.0169341	0.00822158	0.00357143	0.0166083	0.0090264	0.0031009		0.0433973	0.014588	0.00044562
		121	0.0204595	0.00786954	0.00255443	0.0166525	0.00785732	0.00164417	0.00973593	0.00622959	0	0.0427436	0.0258309	0.0111476	0.0349039	0.0263968	0.0168394	0.0439404	0.0330339	0.0162441	0.0125597	0.00603333	0	0.0133878	0.00710033	0	0.0118337	0.00646643	0		0.0439404	0.0126818	0
		122	0.020621	0.00993021	0.000959564	0.0262685	0.0129583	0.00330388	0.0164027	0.00946727	0.00234603	0.0386857	0.0298475	0.0152232	0.0362951	0.0290522	0.0202634	0.0488874	0.0362469	0.023115	0.0185726	0.00981385	0.00199171	0.011082	0.00514931	0	0.0169346	0.00698268	0		0.0488874	0.0149448	0
		123	0.0214668	0.0102344	0.00311051	0.0228095	0.012953	0.00558069	0.0163126	0.0090636	0	0.0385606	0.0298985	0.0166934	0.0383664	0.030802	0.0267647	0.0504734	0.037587	0.0227113	0.0154753	0.00934496	0.00246746	0.0149705	0.0101822	0.00477081	0.0167185	0.00880976	0.00449953		0.0504734	0.0158875	0
		124	0.0186494	0.0109182	0.00309437	0.0237395	0.0128226	0.00328547	0.016444	0.00914623	0	0.046701	0.0322953	0.0198478	0.0427252	0.0325432	0.02353	0.0497558	0.0377611	0.0201978	0.0164024	0.0088444	0.000784742	0.015904	0.0096192	0.00285645	0.0179911	0.00777695	0		0.0497558	0.0161727	0
		125	0.016697	0.0104201	0.00151123	0.0266127	0.0144493	0.000126164	0.0164369	0.010101	0.0037167	0.0412112	0.03141	0.0197186	0.0450032	0.0329844	0.0212093	0.0489576	0.0364992	0.0226994	0.0193314	0.0108928	0.0038552	0.0148132	0.00847443	0.00315611	0.0213222	0.0080453	0.00128281		0.0489576	0.0163277	0.000126164
		126	0.0258396	0.0128397	0.00375339	0.0231595	0.0135293	0	0.0182992	0.0117981	0.00358057	0.0462623	0.0326737	0.0203117	0.044258	0.0340479	0.0256677	0.04407	0.0365254	0.0214421	0.0180078	0.0105778	0.000669552	0.0212959	0.00890875	0.00319931	0.0153212	0.00825279	0.000460884		0.0462623	0.0169154	0
		127	0.0146763	0.00962198	0.000593465	0.0189864	0.0118935	0.00491978	0.0177026	0.00731901	0	0.0399026	0.029914	0.0185257	0.0410712	0.0315855	0.0258086	0.0450664	0.0349667	0.0186657	0.0198906	0.00850774	0.000785022	0.0181322	0.0101591	0.00074646	0.0200378	0.00741317	0.00140971		0.0450664	0.0151381	0
		128	0.0188696	0.0112319	0	0.0261344	0.0132276	0.00476709	0.0196187	0.010846	0.0039521	0.0436057	0.0326744	0.0202313	0.0452317	0.0362031	0.0267171	0.0508551	0.0379715	0.0186556	0.0165753	0.009252	0.0022215	0.0177586	0.0103852	0.00528187	0.0182309	0.00816431	0		0.0508551	0.0169956	0
		129	0.0155008	0.00912856	3.12773e-05	0.0238704	0.0137139	0.00842899	0.0167847	0.0074697	0.000293257	0.0383413	0.031933	0.0224834	0.0416807	0.0339741	0.0259646	0.0450844	0.0369617	0.0212277	0.0141936	0.00733315	0.000215202	0.019966	0.0109695	0.00181269	0.010482	0.00588194	0.0014856		0.0450844	0.0157365	3.12773e-05
		130	0.0178707	0.0125327	0.00489157	0.0271648	0.0151216	0.00305814	0.0176579	0.00887976	0.00286817	0.0418628	0.0345744	0.0267011	0.0502871	0.0398332	0.0302442	0.049311	0.0384904	0.0242501	0.0178829	0.0115186	0.000747196	0.0191573	0.0129236	0.00584515	0.0189321	0.00948319	0.00172272		0.0502871	0.0183357	0.000747196
		131	0.0229285	0.0134473	0.00327409	0.0214124	0.013566	0.0053427	0.0191234	0.0112733	0	0.043817	0.0351915	0.0272564	0.047289	0.0395126	0.0312075	0.0469963	0.0397507	0.0300778	0.0210669	0.0101905	0	0.0199073	0.0108261	0.00275095	0.0220176	0.00924155	0.00131104		0.047289	0.0183	0
		132	0.022204	0.0145361	0.00718313	0.0249644	0.0157538	0.00663683	0.0193913	0.0117532	0.00343083	0.042035	0.0365203	0.0283876	0.0502421	0.0394811	0.0349649	0.0521803	0.0395707	0.0303714	0.0163855	0.00913406	0.00336473	0.0205211	0.0102684	0.00259371	0.0177582	0.0109547	0.00419849		0.0521803	0.0187972	0.00259371
		133	0.0188964	0.0132181	0.00510295	0.026076	0.0166101	0.00722113	0.0204853	0.0115691	0.00558681	0.0511625	0.0373989	0.0276338	0.0530333	0.0373857	0.0295654	0.0492956	0.0386827	0.0301205	0.015956	0.0110124	0.00150013	0.0198476	0.0106113	0.0025855	0.0211495	0.0113533	0.00353706		0.0530333	0.0187841	0.00150013
		134	0.0200307	0.0122659	0.00447102	0.0257425	0.0125126	0.00326386	0.0195114	0.0107463	0.00283095	0.0488555	0.0361135	0.0247201	0.04686	0.0391065	0.0290164	0.0511035	0.0389958	0.0315336	0.0208153	0.00968728	0.00352572	0.0166933	0.0097303	0.00126933	0.0184652	0.010099	0.00377406		0.0511035	0.0179257	0.00126933
		135	0.0259701	0.0172867	0.00896282	0.0214732	0.0153082	0.00767802	0.023551	0.0162329	0.00852953	0.0458538	0.0384276	0.0291131	0.0482515	0.0397634	0.0285999	0.0505147	0.0397134	0.0284481	0.0215109	0.0124093	0.00404076	0.0200459	0.0113092	0.00382855	0.0255343	0.0124062	0.00511578		0.0505147	0.0202857	0.00382855
		136	0.0263819	0.0160078	0.0107651	0.0215817	0.0153191	0.00182662	0.0234381	0.0125834	0.00152864	0.0483276	0.0368721	0.0247456	0.0514637	0.0389913	0.0309968	0.051594	0.0393326	0.025278	0.0165553	0.010065	0.0024333	0.0184757	0.0101057	0.00424585	0.0227086	0.0120687	0.00740393		0.051594	0.0191346	0.00152864
		137	0.0273568	0.0184719	0.00741178	0.0335486	0.0157554	0.00514348	0.0250121	0.0145652	0.00814342	0.045401	0.0372915	0.0235004	0.0534123	0.0418794	0.0318236	0.0549292	0.0434797	0.0311374	0.0200556	0.012389	0.00356899	0.0195356	0.0117428	0.00359793	0.0212276	0.0103536	0.00474803		0.0549292	0.0205929	0.00356899
		138	0.0328886	0.019012	0.00636333	0.029708	0.0158621	0.01058	0.0204975	0.0143196	0.00586068	0.0449163	0.0378296	0.0275584	0.0522936	0.040616	0.0323085	0.0523697	0.042116	0.0305875	0.0236986	0.0142791	0.00636631	0.0147445	0.00979215	0.00167068	0.0250504	0.0135462	0.00484179		0.0523697	0.0207373	0.00167068
		139	0.0236294	0.0189476	0.00982871	0.0253751	0.0178662	0.0104766	0.0262779	0.0161378	0.0109406	0.0554661	0.0381904	0.0269182	0.0503468	0.0428298	0.0310106	0.0542345	0.0445285	0.0298324	0.0213939	0.0132399	0.00261714	0.0223598	0.0104823	0.00309181	0.0264042	0.0137378	0.00532165		0.0554661	0.021596	0.00261714
		140	0.0257497	0.0206183	0.0114238	0.0278957	0.0191392	0.0124756	0.0275828	0.0184996	0.0110166	0.0467959	0.0375277	0.0263338	0.0511486	0.0423712	0.0313234	0.057579	0.0457394	0.0340327	0.021471	0.0136727	0.00119582	0.020383	0.0140684	0.00718905	0.0285675	0.0149427	0.00740505		0.057579	0.0226579	0.00119582
		141	0.0302397	0.022246	0.0114642	0.0349811	0.0195802	0.00962468	0.0263893	0.0183034	0.00775883	0.0496554	0.0382295	0.0247651	0.0577643	0.0446108	0.0339367	0.0669016	0.0458046	0.031868	0.0184365	0.0110243	0	0.0220215	0.0139619	0.00704316	0.0334556	0.0158689	0.00671152		0.0669016	0.0229629	0
		142	0.031968	0.0208417	0.0127347	0.0295853	0.0204472	0.0117062	0.0266386	0.018427	0.0130955	0.0485658	0.0390428	0.0243829	0.0562939	0.0458148	0.0326388	0.0548016	0.0449384	0.0335309	0.0218216	0.0138454	0.00660139	0.0215357	0.013767	0.00737294	0.0280949	0.015593	0.007429		0.0562939	0.0232717	0.00660139
		143	0.0320565	0.0229734	0.0134361	0.0347017	0.0221587	0.0104841	0.021714	0.0161122	0.00959742	0.0504781	0.0416662	0.0332756	0.0569437	0.0435735	0.0319635	0.0501147	0.0446306	0.0364218	0.0257615	0.0162914	0.00785617	0.0277443	0.0143078	0.00338139	0.0233134	0.0139064	0.00614186		0.0569437	0.023562	0.00338139
		144	0.0262717	0.0215757	0.013365	0.0282846	0.0212121	0.0117358	0.0234224	0.017923	0.0120622	0.0530422	0.0427288	0.0296735	0.0590395	0.0464403	0.0306225	0.0545635	0.0440358	0.0342727	0.0261871	0.0159249	0.00907844	0.020955	0.0146251	0.00660007	0.0280927	0.0147286	0.00614736		0.0590395	0.0239194	0.00614736
		145	0.0328497	0.0244095	0.0188118	0.0325146	0.0241421	0.0169677	0.0287373	0.0196227	0.0124051	0.0509335	0.0415352	0.0273319	0.0577697	0.0468868	0.037332	0.0558375	0.0452972	0.0324092	0.0251281	0.0168347	0.00648642	0.0259844	0.016215	0.0119226	0.0301837	0.0171589	0.00784859		0.0577697	0.0252102	0.00648642
		146	0.035195	0.0247667	0.0161071	0.0269966	0.0214314	0.0132226	0.0280782	0.0220076	0.0146433	0.0531571	0.042014	0.0226795	0.056141	0.0483106	0.0388739	0.0602751	0.0449409	0.0325304	0.0307762	0.0194386	0.0101363	0.0266737	0.0154013	0.00469046	0.023293	0.0172853	0.00698148		0.0602751	0.0255596	0.00469046
		147	0.0337903	0.0262358	0.0167718	0.0350911	0.0252891	0.0175288	0.0286775	0.0219793	0.0127706	0.053359	0.0421959	0.0284322	0.0588165	0.0478292	0.0347568	0.0558659	0.0471537	0.0383754	0.0317575	0.0180278	0.00317569	0.0263823	0.0165874	0.00821363	0.0299395	0.016513	0.00563247		0.0588165	0.0261811	0.00317569
		148	0.0356092	0.0278563	0.021596	0.0337757	0.0251341	0.0158995	0.0321385	0.0242828	0.0161513	0.0525325	0.042821	0.0296069	0.0595138	0.0491084	0.0398182	0.059776	0.047074	0.0348794	0.0312869	0.017483	0.00878152	0.0255715	0.0163175	0.00754911	0.028765	0.018753	0.00436128		0.059776	0.026883	0.00436128
		149	0.0404487	0.0276337	0.0169145	0.0317489	0.0241252	0.0138102	0.0314048	0.0233294	0.0131828	0.0498019	0.0399488	0.0230388	0.0573712	0.0455301	0.0328479	0.0578823	0.0459427	0.0372872	0.0248502	0.0152718	0.00673327	0.0230094	0.0163156	0.00950735	0.0251576	0.015248	0.00796366		0.0578823	0.0253345	0.00673327
		150	0.0421101	0.0318764	0.0230812	0.038198	0.0271744	0.0173675	0.036737	0.0262065	0.0128429	0.054645	0.0444925	0.0322652	0.061541	0.0491094	0.0400012	0.0626769	0.047332	0.0361986	0.0261108	0.0160406	0.00786595	0.0311651	0.0185081	0.00375552	0.0365477	0.0186702	0.00795571		0.0626769	0.027941	0.00375552
		151	0.0404715	0.0323155	0.025476	0.0476963	0.0287051	0.0197174	0.0325332	0.0253621	0.0169017	0.050846	0.0422302	0.031236	0.0626334	0.0480624	0.0364406	0.0604456	0.0483903	0.0337672	0.0294839	0.0167666	0.00538744	0.0283688	0.0188163	0.00994343	0.0339934	0.0209759	0.00934345		0.0626334	0.0281624	0.00538744
		152	0.0478671	0.0339414	0.0272906	0.03904	0.0300082	0.0220412	0.0358145	0.0260992	0.0157737	0.0544845	0.0454549	0.0324366	0.0585396	0.0494529	0.0374368	0.0601066	0.0465687	0.0355154	0.0298087	0.0186384	0.0100859	0.0283918	0.0196815	0.0114447	0.0322961	0.0193092	0.00624277		0.0601066	0.0289155	0.00624277
		153	0.0487749	0.0350012	0.0222038	0.0431482	0.0302922	0.0201148	0.0376762	0.0275597	0.0200821	0.0582834	0.0444334	0.0332405	0.0625821	0.0507478	0.0406651	0.0616855	0.048259	0.03806	0.028577	0.0203281	0.0136824	0.0339716	0.0226914	0.0154228	0.032537	0.0198809	0.0112534		0.0625821	0.0299194	0.0112534
		154	0.0461118	0.0347382	0.0258268	0.0434849	0.0322739	0.0217417	0.0418516	0.0299222	0.0210267	0.0584909	0.0461771	0.0341018	0.0660447	0.0494976	0.03677	0.0629822	0.0490502	0.0373345	0.0269169	0.0188392	0.0125254	0.0316427	0.0242229	0.0177001	0.0325597	0.0185277	0.00882804		0.0660447	0.0303249	0.00882804
		155	0.048416	0.0355906	0.0275022	0.0375601	0.0317635	0.0239377	0.0426779	0.0300133	0.0230045	0.0608953	0.0451394	0.0350465	0.0633912	0.0502604	0.0374542	0.0613165	0.0484555	0.0374628	0.0313512	0.0208655	0.0139762	0.0360753	0.023387	0.0162533	0.0315503	0.0216426	0.0131813		0.0633912	0.0307118	0.0131813
		156	0.0435789	0.0354364	0.0273282	0.0418142	0.0333499	0.0214852	0.0409261	0.0325322	0.0239553	0.0536425	0.0455923	0.0340636	0.0663839	0.0511819	0.0381908	0.060322	0.0477492	0.035561	0.0305763	0.0194656	0.0109139	0.0407031	0.0235414	0.0147484	0.0314587	0.0219488	0.0128092		0.0663839	0.0310798	0.0109139
		157	0.0504633	0.0383233	0.0295237	0.0419262	0.0354289	0.0232303	0.0444268	0.0355554	0.0287204	0.054283	0.0456166	0.0354709	0.0592914	0.0498726	0.0406326	0.0615853	0.0505359	0.0369712	0.0273806	0.0183796	0.0059679	0.0385582	0.0262127	0.0152579	0.0327687	0.0221551	0.0127892		0.0615853	0.032208	0.0059679
		158	0.0474648	0.0363818	0.0279142	0.0464742	0.0361875	0.0294632	0.0399674	0.0349465	0.0288053	0.0590993	0.0432813	0.0338003	0.0650636	0.0483944	0.0368556	0.0624375	0.0461435	0.0259597	0.0326966	0.0169523	0.00436808	0.0371934	0.0256863	0.0135662	0.0389123	0.0237071	0.0162554		0.0650636	0.0311681	0.00436808
		159	0.0601377	0.0414492	0.03044	0.04865	0.0380996	0.0266272	0.043798	0.0364495	0.024745	0.0626734	0.0476329	0.0353245	0.0638129	0.0514216	0.0396986	0.060186	0.0493465	0.0358976	0.0315606	0.021337	0.00862444	0.0352078	0.0259145	0.0185582	0.0371084	0.0238084	0.0146068		0.0638129	0.0335459	0.00862444
		160	0.0529766	0.0419892	0.0326058	0.0500231	0.0385724	0.0297637	0.0414937	0.035837	0.0288136	0.0521507	0.0457173	0.0342968	0.060338	0.0510524	0.0418307	0.0616156	0.04893	0.0363503	0.0316514	0.0212573	0.014612	0.049084	0.0274947	0.0174759	0.0298522	0.0232833	0.01578		0.0616156	0.0334134	0.014612
		161	0.0545113	0.0441292	0.032929	0.0456403	0.037003	0.0254158	0.0448601	0.0372231	0.0221859	0.0625962	0.0473273	0.0340203	0.0625203	0.0508877	0.0397263	0.0606081	0.0487626	0.0366532	0.028991	0.0244081	0.0202637	0.0395898	0.0283824	0.0195024	0.0348178	0.0255315	0.0167133		0.0625962	0.0343655	0.0167133
		162	0.0535264	0.0440993	0.0347785	0.0501332	0.0401834	0.030572	0.0420032	0.0360403	0.0260393	0.0553149	0.0458253	0.03384	0.0599799	0.0502491	0.0422084	0.0615826	0.0473561	0.0330164	0.0363344	0.0244982	0.0174367	0.0350697	0.0270275	0.0199973	0.0352517	0.0272509	0.0204367		0.0615826	0.034253	0.0174367
		163	0.0538609	0.0433005	0.02961	0.0476839	0.0394592	0.0255837	0.0448666	0.0373007	0.030561	0.0567892	0.0460084	0.0365746	0.0665908	0.0488986	0.0395084	0.0569159	0.0455238	0.034503	0.0314166	0.020767	0.0128234	0.0389871	0.0291612	0.0198883	0.031542	0.0232041	0.0151019		0.0665908	0.0333624	0.0128234
		164	0.0590816	0.046126	0.0357854	0.0496792	0.0422201	0.0331765	0.0467765	0.0386779	0.0293399	0.0559553	0.0476565	0.0366994	0.0708115	0.0523666	0.0398912	0.0611849	0.0453975	0.0365089	0.0341177	0.026448	0.0163713	0.0419207	0.0313451	0.021096	0.0350514	0.0267607	0.0224979		0.0708115	0.0356998	0.0163713
		165	0.0587602	0.0466483	0.0366212	0.0529853	0.0426779	0.0328797	0.0477523	0.0405876	0.0297302	0.0577799	0.0473688	0.0348313	0.0592629	0.049755	0.0425245	0.059275	0.0467623	0.0287864	0.0300133	0.0212793	0.0122895	0.035509	0.0277104	0.0191827	0.0365496	0.0274743	0.0148318		0.059275	0.0350264	0.0122895
		166	0.0612194	0.0495542	0.0403145	0.0579327	0.0455104	0.0326251	0.0517249	0.0416462	0.0340145	0.0599856	0.0476058	0.0359198	0.0596091	0.0508663	0.0385421	0.0605959	0.0487355	0.0329819	0.0367405	0.0252128	0.00846332	0.0366927	0.0292201	0.0212669	0.0465984	0.0284867	0.0213437		0.0605959	0.0366838	0.00846332
		167	0.0614165	0.0517665	0.0406099	0.0593311	0.0454944	0.0343501	0.0512403	0.0421885	0.0361409	0.0583371	0.0471085	0.0374988	0.0637398	0.0501439	0.0392191	0.0583165	0.047444	0.0374568	0.0301552	0.0244712	0.0123733	0.0497024	0.0327048	0.0243109	0.0420842	0.0301986	0.0178097		0.0637398	0.037152	0.0123733
		168	0.0649758	0.0513505	0.0374992	0.0576713	0.0469601	0.0348351	0.0533828	0.0436128	0.0350214	0.0618723	0.0478837	0.0390555	0.0624067	0.0507787	0.0430407	0.057298	0.0486075	0.0363219	0.0395858	0.0244659	0.0178257	0.0567185	0.0357049	0.0215422	0.0412183	0.0306384	0.0186056		0.0624067	0.0380002	0.0178257
		169	0.067944	0.0531684	0.0429856	0.0620027	0.0477595	0.0322942	0.0498149	0.0433593	0.0345626	0.0582661	0.0444155	0.0369207	0.0539442	0.0456928	0.0322308	0.0623654	0.0458373	0.0345838	0.0392504	0.0269749	0.0191994	0.042078	0.0320327	0.0231932	0.0364969	0.0276613	0.0214058		0.0623654	0.0366902	0.0191994
		170	0.0735184	0.0571451	0.0423242	0.0644471	0.0520866	0.0405152	0.0531077	0.0450165	0.037996	0.0547004	0.0458643	0.0397075	0.0592374	0.0497862	0.0364119	0.0591326	0.0477607	0.0386723	0.0397551	0.0274019	0.0140569	0.0442665	0.0333459	0.0263254	0.0443888	0.0296529	0.0206038		0.0644471	0.038806	0.0140569
		171	0.075383	0.0588687	0.0484429	0.0620145	0.0504096	0.0392335	0.0543927	0.0439695	0.0362757	0.057607	0.0486837	0.0347218	0.0616747	0.0463367	0.0353346	0.0568596	0.048997	0.0399173	0.0391207	0.025429	0.0163171	0.0485105	0.0352379	0.0281775	0.0491636	0.0313027	0.0188967		0.0620145	0.0389235	0.0163171
		172	0.0675609	0.0560008	0.0433435	0.0657147	0.053343	0.0390089	0.0598661	0.0464352	0.0346707	0.0616654	0.0477026	0.0336666	0.0624819	0.0488746	0.0378689	0.0547025	0.046965	0.0382165	0.0376287	0.0280836	0.0204818	0.0492664	0.0368009	0.0273779	0.0432199	0.0306796	0.0234024		0.0657147	0.0394885	0.0204818
		173	0.0737796	0.0598692	0.048015	0.0626252	0.0527633	0.0402959	0.0563688	0.0451423	0.0385312	0.0605819	0.0510722	0.0410025	0.0594772	0.0497996	0.0389603	0.0605699	0.0481644	0.0362059	0.0471055	0.0275784	0.0194103	0.0497415	0.0358677	0.027472	0.037465	0.0302416	0.0234879		0.0626252	0.0400499	0.0194103
		174	0.0785248	0.0592468	0.0429517	0.0707334	0.0548019	0.0405342	0.0615524	0.0497667	0.040534	0.0589615	0.0498474	0.0419083	0.0654136	0.0474597	0.0359731	0.0585363	0.0464277	0.0353365	0.0438573	0.0307795	0.0192244	0.0528375	0.0384594	0.0258733	0.0437301	0.0329716	0.0234346		0.0707334	0.0409761	0.0192244
		175	0.0741946	0.0607656	0.0483549	0.0732508	0.0541644	0.0456353	0.0592115	0.04885	0.0357595	0.0619456	0.0498491	0.036212	0.0636728	0.0501706	0.0408798	0.0557037	0.0473556	0.0371285	0.04201	0.0306471	0.0198214	0.055641	0.0384586	0.0279238	0.0472076	0.0336029	0.0244574		0.0732508	0.0413864	0.0198214
		176	0.0750913	0.0615751	0.0489575	0.0681966	0.0566813	0.0378599	0.0593441	0.0498792	0.0412135	0.0636141	0.0495202	0.0370832	0.0606598	0.050234	0.0376002	0.0612486	0.048804	0.0376804	0.041299	0.0303487	0.020759	0.0552683	0.041055	0.0263984	0.0434483	0.0338179	0.0245998		0.0681966	0.0421916	0.020759
		177	0.0788137	0.0642895	0.0510678	0.0690743	0.0574706	0.041803	0.058565	0.0510105	0.043571	0.0618783	0.049331	0.0383826	0.0621803	0.0514082	0.0372574	0.0645682	0.0498318	0.0341848	0.044639	0.0340636	0.02221	0.0598452	0.0424844	0.0308793	0.0448157	0.0339626	0.0269817		0.0690743	0.0433852	0.02221
		178	0.0843899	0.0682104	0.055629	0.0742358	0.0622561	0.0438332	0.0649212	0.0557805	0.0470374	0.0637775	0.0513977	0.0393618	0.0639495	0.0524161	0.0290116	0.0644319	0.0514501	0.0354164	0.0463893	0.037057	0.0328496	0.0628373	0.0445984	0.0312159	0.0489895	0.0382344	0.0258188		0.0742358	0.0461401	0.0258188
		179	0.0855831	0.0709482	0.0565486	0.0776797	0.0637641	0.051248	0.0681419	0.0595366	0.0495955	0.0666109	0.0551766	0.0405991	0.0721391	0.052289	0.0388874	0.0696749	0.0546888	0.0422336	0.0527425	0.043307	0.0264962	0.0623398	0.0492951	0.0310364	0.050683	0.0415955	0.0348478		0.0776797	0.0490601	0.0264962
		180	0.0982589	0.0774083	0.060261	0.0871775	0.0682051	0.047898	0.0704163	0.056955	0.0477101	0.0698318	0.0574128	0.044185	0.0729479	0.0593135	0.0416663	0.0684687	0.0548717	0.0461782	0.0618127	0.0499155	0.0287998	0.0694954	0.0502685	0.0328281	0.0703158	0.049517	0.0276442		0.0871775	0.0523867	0.0276442

## Sheet: Fig. 2a_Nuc
Keep	Angle		0	15	30	45	60	75	90	105	120	135	150	180	total
	Tissue ID	R19-045-01	0.155963	0.116208	0.0917431	0.0642202	0.0214067	0.030581	0.0366972	0.030581	0.0489297	0.0733945	0.131498	0.198777	1
		R19-046-01	0.217822	0.183168	0.10396	0.0841584	0.0445545	0.019802	0.00990099	0.0247525	0.0247525	0.039604	0.113861	0.133663	1
		R19-047-01	0.26045	0.180064	0.0675241	0.0192926	0.0353698	0.0192926	0.00643087	0.0160772	0.0482315	0.0514469	0.14791	0.14791	1
	average		0.211412	0.159814	0.0877425	0.0558904	0.033777	0.0232252	0.0176764	0.0238036	0.0406379	0.0548151	0.13109	0.160117	1
	stdev		0.0428967	0.0308598	0.0151416	0.0271285	0.0095169	0.00520551	0.0135242	0.00595908	0.0112363	0.013999	0.0139033	0.0279487
	SE		0.0247664	0.0178169	0.00874203	0.0156626	0.00549458	0.0030054	0.0078082	0.00344047	0.00648728	0.00808233	0.00802706	0.0161362
Release	Angle		0	15	30	45	60	75	90	105	120	135	150	180	total
	Tissue ID	R19-048-01	0.181518	0.128713	0.0858086	0.0561056	0.0363036	0.039604	0.029703	0.0363036	0.049505	0.049505	0.122112	0.184818	1
		R19-049-01	0.133779	0.0769231	0.0802676	0.0668896	0.0602007	0.0501672	0.0668896	0.0434783	0.0468227	0.0568562	0.190635	0.12709	1
		R19-050-01	0.121849	0.138655	0.109244	0.0882353	0.0504202	0.0462185	0.0504202	0.0546218	0.0840336	0.0798319	0.0672269	0.109244	1
	average		0.145715	0.114764	0.0917733	0.0704102	0.0489748	0.0453299	0.0490043	0.0448012	0.0601204	0.0620644	0.126658	0.140384	1
	stdev		0.0257807	0.0270636	0.0125589	0.013351	0.00980931	0.00435797	0.0152144	0.00753667	0.0169446	0.012917	0.0504838	0.0322535
	SE		0.0148845	0.0156252	0.00725086	0.00770822	0.00566341	0.00251607	0.00878402	0.0043513	0.00978296	0.00745766	0.0291468	0.0186216

## Sheet: Fig 2b_FFT
THS model	Data type		Collagen fibre FFT alignment value
	Tissue ID		R18-570-02																				R18-571-02																				R18-572-02
	Scene ID		s1	s2	s3	s4	s5	s6	s7	s8	s9	s10	s11	s12	s13	s14	s15	s16	s17	s18	s19	s20	s1	s2	s3	s4	s5	s6	s7	s8	s9	s10	s11	s12	s13	s14	s15	s16	s17	s18	s19	s20	s1	s2	s3	s4	s5	s6	s7
	Angle	0	0.0678984	0.0678984	0.065895	0.0689512	0.0698617	0.0767846	0.0570201	0.0771376	0.057289	0.0584645	0.0653809	0.060613	0.066657	0.0725275	0.0589066	0.0661369	0.0735674	0.0565226	0.0608212	0.0664225	0.0629015	0.0699168	0.0707136	0.0700264	0.077941	0.0672796	0.0748084	0.0820563	0.0817157	0.0704518	0.0697581	0.0708316	0.065046	0.080496	0.0610005	0.0678256	0.0677263	0.0667655	0.0585698	0.0609659	0.0617404	0.0621007	0.0667847	0.0627853	0.067524	0.0634826	0.0620781
		1	0.0728399	0.0728399	0.0691449	0.0622629	0.063979	0.0642892	0.0618116	0.0696959	0.0532261	0.0643343	0.0604842	0.0540551	0.0648041	0.0759297	0.0611894	0.0583571	0.0657045	0.059032	0.0656365	0.0647679	0.0590935	0.0620077	0.0707673	0.0700017	0.0743226	0.0626712	0.0737892	0.0774481	0.0781511	0.0674809	0.068452	0.0709353	0.0660006	0.0729219	0.0653831	0.0693123	0.07182	0.0679432	0.0635833	0.0590502	0.0611336	0.0623269	0.0744012	0.067266	0.0645153	0.0610519	0.0590001
		2	0.0639382	0.0639382	0.0699268	0.0690565	0.0563115	0.0723816	0.0560869	0.0714864	0.0461954	0.056319	0.0517605	0.0518622	0.0573731	0.0667508	0.0447657	0.0632901	0.0650383	0.0512754	0.0476905	0.0604046	0.0610739	0.0653022	0.0648072	0.0620516	0.068413	0.0466511	0.0480912	0.0608988	0.0859961	0.0609713	0.0630069	0.0677279	0.0639991	0.086067	0.064958	0.067087	0.0695756	0.0668251	0.0584869	0.0657815	0.0574334	0.0635421	0.0721011	0.0777462	0.0648707	0.0564943	0.0583417
		3	0.0632804	0.0632804	0.067734	0.0687419	0.057726	0.0726539	0.0560437	0.0789598	0.0556586	0.0624031	0.063996	0.0482023	0.0574932	0.0641968	0.0522624	0.0559729	0.0585831	0.0562224	0.0559072	0.0578356	0.0611832	0.0643223	0.0712226	0.0700018	0.0617284	0.05938	0.0628372	0.0684357	0.0761155	0.0690231	0.0688891	0.0664015	0.0625788	0.0758269	0.0699769	0.072902	0.0682972	0.0601837	0.0594387	0.0664781	0.0576816	0.0648954	0.0686266	0.0738043	0.0651801	0.0504753	0.0518093
		4	0.0615267	0.0615267	0.0525716	0.0598353	0.0590115	0.0769723	0.0532989	0.0756818	0.0507851	0.061972	0.0648096	0.0539958	0.0512905	0.0672195	0.0602288	0.0552629	0.067548	0.0544461	0.060681	0.0575108	0.0621925	0.0788394	0.0729256	0.0658312	0.067363	0.06279	0.0663985	0.0709896	0.0714343	0.0614822	0.0662406	0.0617339	0.05544	0.0712693	0.0602585	0.0731065	0.0677648	0.0615151	0.0653945	0.0677	0.0672956	0.05734	0.0677745	0.0713607	0.0572102	0.0485693	0.0510359
		5	0.0700871	0.0700871	0.0573335	0.0570495	0.0530108	0.0665526	0.0502618	0.0697767	0.0465007	0.064375	0.0567476	0.050868	0.0541662	0.0782809	0.0630536	0.0548128	0.0637054	0.0463102	0.0652994	0.0589269	0.0584382	0.0743725	0.065829	0.0642795	0.0677039	0.0618193	0.0687357	0.0714091	0.0768303	0.0607552	0.0657067	0.064014	0.0610723	0.0713989	0.0591615	0.0625637	0.0677064	0.0607669	0.0591523	0.0628655	0.0510053	0.0605394	0.0689395	0.063243	0.0541855	0.052645	0.0504055
		6	0.0567864	0.0567864	0.0575573	0.0506181	0.0467734	0.0521857	0.0456651	0.0677491	0.052417	0.0513905	0.0606237	0.0486947	0.0611584	0.0790218	0.051221	0.06281	0.062143	0.0554343	0.0652281	0.0511189	0.0628174	0.0666209	0.0695613	0.0615747	0.0601011	0.0542204	0.0619442	0.0611193	0.0803558	0.0621903	0.064415	0.068807	0.0661481	0.0779029	0.0632249	0.0646396	0.0601523	0.0478763	0.05486	0.0663968	0.0527892	0.0569914	0.0689395	0.0584375	0.0556949	0.0569704	0.0496807
		7	0.0563401	0.0563401	0.0580748	0.0598672	0.0512886	0.063712	0.0545521	0.0717614	0.0479694	0.0501074	0.0515251	0.0496948	0.0531894	0.0670125	0.0492913	0.058948	0.0575957	0.0528358	0.0541285	0.047664	0.0642419	0.0752536	0.0651347	0.0673672	0.0698678	0.0490757	0.0667995	0.0654127	0.070526	0.0546118	0.067423	0.0662566	0.061956	0.0815028	0.0630291	0.0657626	0.0580685	0.0471453	0.0539563	0.0687585	0.0531973	0.0568036	0.066746	0.0670961	0.0552805	0.0488589	0.0504668
		8	0.0523976	0.0523976	0.0620927	0.0660007	0.0566523	0.0575196	0.0426822	0.0620938	0.0414392	0.0493342	0.0520357	0.0437825	0.0584658	0.0709092	0.0544781	0.0598852	0.059414	0.0516728	0.0534666	0.0658518	0.0443956	0.0693599	0.0685332	0.0630474	0.062166	0.0529707	0.0643537	0.0725044	0.0786572	0.0570435	0.0602822	0.0721679	0.0583226	0.0643862	0.0529034	0.0604651	0.0601742	0.0543687	0.0558047	0.0595326	0.0582026	0.0524245	0.0543931	0.0582095	0.0514744	0.0431405	0.046741
		9	0.0534191	0.0534191	0.0528726	0.0630948	0.0512258	0.0531482	0.0454339	0.0747405	0.0487623	0.0473428	0.0486875	0.0447122	0.0612372	0.059324	0.0354046	0.050806	0.0575861	0.0511631	0.0536925	0.0473993	0.0584415	0.06396	0.0676837	0.0600447	0.0614765	0.0565526	0.0642015	0.062551	0.073555	0.0612345	0.0610319	0.0558601	0.0591578	0.0611162	0.0598727	0.0571137	0.0501187	0.0519197	0.0555412	0.0486501	0.0492772	0.0516116	0.053018	0.0586505	0.0488684	0.0433013	0.0532383
		10	0.0557936	0.0557936	0.0596755	0.0599852	0.0465039	0.0592466	0.0440848	0.0614488	0.051652	0.0516756	0.0513695	0.0493001	0.0632467	0.0609659	0.0584312	0.0567986	0.0608486	0.0502416	0.0531128	0.0468208	0.0598467	0.0660605	0.0684195	0.061373	0.0723385	0.0563279	0.0641688	0.0731472	0.0709396	0.0540871	0.0634253	0.0572774	0.0611518	0.0709526	0.0587306	0.0692997	0.0722086	0.0549476	0.0528383	0.0610388	0.0488353	0.0489837	0.0603078	0.0450851	0.0478125	0.0471678	0.0545306
		11	0.0460982	0.0460982	0.0560404	0.059058	0.049129	0.0606296	0.0493779	0.0560357	0.0443974	0.0508823	0.0528616	0.045278	0.0533953	0.0631418	0.0553689	0.0465352	0.0607413	0.0498277	0.0538495	0.0483308	0.0610278	0.0783326	0.0705388	0.0697683	0.0854107	0.063839	0.0616734	0.0680865	0.0762056	0.0639839	0.0612006	0.0528082	0.0565654	0.0611527	0.0499549	0.0602088	0.0648863	0.0558593	0.0565471	0.064666	0.0486345	0.0429395	0.0535635	0.0519473	0.057043	0.0399233	0.0407492
		12	0.05404	0.05404	0.0393168	0.0538109	0.0539193	0.0584329	0.0411704	0.0462356	0.0352149	0.0481252	0.0568919	0.0417411	0.0586939	0.0671998	0.0456824	0.0512298	0.0556706	0.0456032	0.0478369	0.0552593	0.0583868	0.0662479	0.0715595	0.0708905	0.0791264	0.063306	0.0661565	0.0690689	0.0814465	0.0644932	0.0591042	0.0568941	0.0543485	0.0649024	0.0563357	0.0510572	0.0541796	0.0519218	0.0531295	0.0531386	0.0429603	0.0401678	0.0513448	0.0540645	0.0466767	0.0450493	0.0432423
		13	0.0475888	0.0475888	0.0473328	0.0378838	0.0479772	0.0581072	0.0491305	0.0602218	0.0386509	0.0508967	0.0522917	0.0442042	0.0527154	0.0519074	0.0403284	0.0498643	0.0600303	0.0469987	0.0396339	0.0441773	0.0665948	0.0720899	0.0660715	0.0656851	0.0707278	0.0580863	0.0683061	0.0741909	0.0668641	0.0567171	0.059855	0.0532804	0.0526998	0.0559832	0.0520273	0.0535192	0.0517313	0.0526949	0.0504685	0.0617246	0.046724	0.0434565	0.0418915	0.0547691	0.0477845	0.041337	0.036738
		14	0.0480704	0.0480704	0.0392718	0.0547837	0.046536	0.0472845	0.0409856	0.0624041	0.0411848	0.0480101	0.0420166	0.0414323	0.0523865	0.054871	0.0439892	0.0491554	0.0512078	0.0412888	0.0442717	0.044098	0.063204	0.0690514	0.0713327	0.0639678	0.0631381	0.057305	0.0656124	0.0735927	0.061628	0.0593752	0.0712612	0.0597892	0.0556086	0.076926	0.0535086	0.0624979	0.0549322	0.0477618	0.0520554	0.0559658	0.043436	0.0469264	0.0475984	0.0511906	0.045736	0.039805	0.0399239
		15	0.0512777	0.0512777	0.045767	0.0477666	0.0570969	0.0560192	0.0385562	0.0663099	0.0476927	0.0490853	0.0537369	0.0424724	0.0656655	0.0551865	0.0531258	0.0405202	0.0497048	0.042375	0.0426359	0.0477561	0.0605235	0.0657638	0.0666513	0.062457	0.0707266	0.0606442	0.0642797	0.0690677	0.0783353	0.0655007	0.0596687	0.0674651	0.0618978	0.0689882	0.0496194	0.0606056	0.0564744	0.0444711	0.0456959	0.0477418	0.0412913	0.0402542	0.044633	0.0460865	0.0331948	0.0301871	0.0336782
		16	0.0473931	0.0473931	0.0437626	0.0432629	0.0596039	0.055438	0.0428745	0.0638241	0.043288	0.0498522	0.0543578	0.0389148	0.040013	0.0550483	0.0390202	0.0427767	0.037781	0.0470357	0.0454038	0.0367448	0.050584	0.0628551	0.0766628	0.056595	0.0748078	0.0552811	0.0584331	0.0692432	0.0728319	0.0611947	0.0621565	0.0565485	0.0633386	0.0670123	0.0489424	0.0504841	0.0525567	0.0496643	0.0543041	0.0536149	0.0388401	0.0411343	0.0435443	0.0502112	0.0355575	0.0377645	0.0407992
		17	0.0513705	0.0513705	0.0491832	0.0522308	0.0443008	0.0527156	0.0401012	0.0511905	0.0359621	0.0383318	0.0357425	0.0419416	0.0508542	0.0620465	0.0450714	0.0417371	0.0473598	0.0424129	0.0371696	0.0483531	0.0510221	0.0567426	0.0597052	0.0602374	0.0675259	0.0563409	0.0629007	0.0609649	0.072531	0.0601679	0.0609042	0.0553884	0.0611276	0.0730996	0.0540288	0.0505683	0.0579775	0.0421968	0.0528565	0.0521923	0.0302122	0.0323131	0.0455022	0.0536629	0.0403133	0.039929	0.044507
		18	0.0378002	0.0378002	0.0360413	0.0355361	0.0363578	0.046403	0.0246131	0.0439203	0.0376648	0.0397457	0.0412803	0.034173	0.0447592	0.0485522	0.0408246	0.0393115	0.0339733	0.0383802	0.0363715	0.0391383	0.0494141	0.0526292	0.0538495	0.0569033	0.0599752	0.0505636	0.0556107	0.0531375	0.0669783	0.0470711	0.0563115	0.0596551	0.0576212	0.0587683	0.0391226	0.0418991	0.0532269	0.04885	0.0427904	0.06149	0.0313047	0.0229477	0.0415984	0.035343	0.0383734	0.042908	0.0348466
		19	0.0385101	0.0385101	0.0471602	0.048044	0.0530905	0.0498219	0.0296864	0.0485169	0.0356466	0.0351953	0.0334461	0.041598	0.0400806	0.0506543	0.0446831	0.042833	0.039436	0.0328378	0.0365626	0.0391668	0.0478624	0.0664296	0.0601424	0.0595497	0.0648573	0.0499221	0.0587714	0.0667989	0.0696861	0.0562875	0.0552454	0.0611777	0.0506611	0.0676793	0.0469131	0.0600807	0.0570549	0.0506363	0.0488393	0.0611135	0.0341475	0.0304314	0.0342695	0.0451448	0.0379708	0.0365918	0.0430323
		20	0.0392353	0.0392353	0.0394156	0.0438402	0.0436263	0.0489591	0.0332195	0.0559942	0.030585	0.0422147	0.0354773	0.0450195	0.0474847	0.0560326	0.0419144	0.045863	0.0452223	0.0304703	0.040787	0.040937	0.0463528	0.0476067	0.0498294	0.0605961	0.0627796	0.0570782	0.0668681	0.0720603	0.0744373	0.0477446	0.0556378	0.0550847	0.0556555	0.0625994	0.0587776	0.0554978	0.0549941	0.0472973	0.0445216	0.046197	0.0361165	0.0329964	0.0381023	0.0409572	0.0383176	0.0289805	0.0378973
		21	0.0441853	0.0441853	0.0433214	0.042155	0.0357836	0.0479576	0.0332952	0.0312757	0.0295811	0.0324935	0.0366054	0.0383984	0.0459726	0.0613071	0.0476788	0.0455179	0.037097	0.0361489	0.0428595	0.045455	0.0557319	0.0575569	0.0611392	0.055181	0.0716649	0.0498427	0.0541822	0.0624191	0.0684228	0.0528303	0.0610522	0.0506298	0.0534778	0.0655108	0.0525793	0.0489859	0.0527065	0.0399063	0.0479148	0.0459106	0.0339362	0.0362315	0.0346155	0.0411778	0.0349982	0.0397577	0.0310535
		22	0.0414909	0.0414909	0.0424462	0.0464418	0.0401603	0.0479014	0.030538	0.0465935	0.0375945	0.0285696	0.0243231	0.028425	0.0460335	0.0529101	0.0465323	0.0410373	0.0436967	0.033419	0.0373924	0.0348701	0.0492143	0.065662	0.0548466	0.0584072	0.0598071	0.0537845	0.0475497	0.0601261	0.0585893	0.0522322	0.054998	0.0542368	0.0495864	0.0625985	0.0408402	0.0596331	0.0506844	0.0423942	0.0421959	0.0423702	0.0341608	0.0395043	0.040428	0.0355849	0.035242	0.0400258	0.036799
		23	0.0355974	0.0355974	0.0410145	0.0279586	0.0353655	0.0443794	0.0275217	0.0385439	0.0359237	0.0373325	0.0297097	0.0245253	0.0433148	0.0395455	0.036025	0.0334268	0.0365229	0.0305981	0.0405181	0.0302283	0.0428009	0.0602753	0.0581956	0.0572095	0.0630305	0.0505676	0.0520502	0.0604866	0.060291	0.0446663	0.0477601	0.0464153	0.0455033	0.0554797	0.0430536	0.0497983	0.0472613	0.045484	0.0489578	0.0511876	0.0229497	0.0222799	0.0259904	0.0338379	0.0304156	0.0321804	0.0326554
		24	0.030161	0.030161	0.0400712	0.0349673	0.0342934	0.0378486	0.0276277	0.0483358	0.0375811	0.0339412	0.0403697	0.0345635	0.0406422	0.0438774	0.0380983	0.0311414	0.0408313	0.0385665	0.0408413	0.0405419	0.050056	0.0619145	0.0616825	0.0548282	0.0642237	0.0540921	0.0554386	0.0604302	0.0657572	0.0484849	0.0552665	0.052939	0.0478308	0.0586608	0.0468009	0.0478094	0.0539926	0.0451171	0.0420736	0.0556523	0.0286796	0.0290602	0.0345109	0.030862	0.0355925	0.0371161	0.0355514
		25	0.0381476	0.0381476	0.0388223	0.0307266	0.0405504	0.0504257	0.0296592	0.0528906	0.0352053	0.0360355	0.0315302	0.0319294	0.0443608	0.0402343	0.041341	0.0382729	0.0574785	0.0452581	0.0515124	0.043584	0.05056	0.0588614	0.0458389	0.0540302	0.0650908	0.0587817	0.064785	0.0654022	0.0565678	0.051693	0.0558484	0.0524751	0.0481633	0.0454104	0.042556	0.0546558	0.0428147	0.035002	0.0459961	0.0488694	0.0285818	0.027919	0.0310059	0.0377116	0.0316155	0.0351751	0.0363348
		26	0.0400954	0.0400954	0.0327417	0.0436628	0.0492565	0.0339701	0.0333005	0.0488327	0.038518	0.0376381	0.0327352	0.0405583	0.0425351	0.058914	0.0411711	0.0471654	0.0405501	0.0383294	0.0339962	0.0330674	0.0441527	0.0432815	0.0489573	0.0527304	0.0565873	0.0516204	0.0528999	0.0589515	0.0542021	0.0507555	0.0504759	0.0460515	0.044325	0.0497246	0.0502284	0.043644	0.0577567	0.0449454	0.0489176	0.0484272	0.0316752	0.0311095	0.0303117	0.0399	0.02948	0.0334787	0.0282091
		27	0.0329059	0.0329059	0.0364263	0.043131	0.0351683	0.0415109	0.0377413	0.0541336	0.0389014	0.0325455	0.037692	0.0302898	0.0322067	0.0477882	0.0435751	0.0369556	0.0407338	0.0381501	0.0307712	0.0370722	0.0324966	0.0509806	0.0494554	0.0567845	0.0535347	0.0434627	0.0545608	0.0533131	0.0537203	0.0495425	0.0511607	0.0463405	0.0429784	0.0577425	0.0559748	0.0549323	0.0603031	0.0412514	0.0434365	0.0412515	0.0304571	0.0309105	0.0403704	0.0372892	0.0435834	0.0407555	0.0413384
		28	0.0413497	0.0413497	0.0371921	0.0504968	0.0469474	0.0461049	0.0412691	0.0504706	0.0347106	0.0300111	0.0345634	0.0314461	0.040613	0.046772	0.0321862	0.030342	0.03506	0.0294327	0.0371124	0.0431625	0.0439962	0.0508052	0.0484498	0.0431272	0.0566359	0.0497632	0.055607	0.0543111	0.059467	0.0457627	0.0546399	0.0527923	0.0380473	0.0566875	0.0427283	0.0484539	0.0507751	0.0394489	0.0371729	0.0370565	0.0282744	0.0274815	0.0388771	0.0285662	0.0403432	0.0377768	0.0433253
		29	0.0354716	0.0354716	0.0344265	0.0431075	0.0410824	0.046289	0.0340445	0.0450986	0.0415827	0.0451927	0.0264871	0.0338274	0.0366376	0.0338456	0.0275742	0.0330806	0.0371578	0.0308884	0.0346878	0.0395018	0.0387405	0.0439887	0.0495408	0.0507877	0.056721	0.0389954	0.0416902	0.0531971	0.0546646	0.0446383	0.0486096	0.0499404	0.0452852	0.0451718	0.0391454	0.0564227	0.0448438	0.0388861	0.0457794	0.0512485	0.0306452	0.0329882	0.0381183	0.0453498	0.0378915	0.0302589	0.0321529
		30	0.0442318	0.0442318	0.0304377	0.0334155	0.030823	0.0347545	0.025601	0.0315018	0.0379153	0.034875	0.0325034	0.0224382	0.0314609	0.0326755	0.0287684	0.0300703	0.035395	0.0264067	0.0367407	0.0243907	0.0341531	0.0402513	0.0497389	0.0497814	0.0468426	0.0369319	0.0499981	0.0552643	0.0578584	0.0452832	0.0415314	0.0494509	0.0443452	0.0393215	0.0394086	0.0400405	0.0455491	0.0323623	0.0325095	0.0448808	0.0269769	0.0265829	0.0226575	0.0238711	0.0287682	0.0252579	0.0319068
		31	0.0281842	0.0281842	0.029471	0.0409286	0.047407	0.0456204	0.0268913	0.0358888	0.0315035	0.0404127	0.038244	0.0285839	0.0311735	0.0398699	0.0303703	0.0204501	0.0333093	0.0275355	0.039699	0.039237	0.0426413	0.0526309	0.0530254	0.0500609	0.0500666	0.0439113	0.0556336	0.0502047	0.0448681	0.0379444	0.0504373	0.0594075	0.039636	0.0509618	0.042227	0.0546028	0.0394019	0.0380259	0.0364246	0.0352785	0.0315341	0.024199	0.0399857	0.0403066	0.0312906	0.0298015	0.0246467
		32	0.0432401	0.0432401	0.0391833	0.0372818	0.0389006	0.0464086	0.023759	0.0423548	0.0266563	0.0336865	0.0251024	0.0282705	0.028082	0.0370698	0.0354011	0.0314276	0.0255677	0.0349356	0.0350438	0.0337862	0.0384954	0.0523013	0.0501429	0.0470812	0.0605706	0.0428191	0.0490599	0.0461501	0.0366427	0.0508311	0.0458332	0.047051	0.0458101	0.0474374	0.0378754	0.0382608	0.0460211	0.042024	0.0426545	0.0404602	0.0294232	0.0230824	0.0377873	0.0374687	0.0359213	0.0306143	0.0232447
		33	0.0354161	0.0354161	0.0238481	0.0343356	0.0267882	0.0388569	0.028546	0.0382353	0.0250728	0.0267824	0.0179692	0.0223825	0.0352144	0.0296176	0.0301042	0.0311409	0.0419551	0.0267032	0.0342182	0.0260457	0.0412908	0.0398109	0.0421772	0.0441246	0.0607992	0.0463693	0.0463179	0.046796	0.0470008	0.0413417	0.0464632	0.0430962	0.0394688	0.0476495	0.0326344	0.0319732	0.0335783	0.0260649	0.0352637	0.0374821	0.030176	0.0234184	0.0276544	0.038346	0.0270489	0.03163	0.0270101
		34	0.0299647	0.0299647	0.0256937	0.0280271	0.0319503	0.0370782	0.0307675	0.0265406	0.0242989	0.0286264	0.0265877	0.0223848	0.0280896	0.0347537	0.0280066	0.0330409	0.0346805	0.0262954	0.0384507	0.020857	0.0370208	0.0433484	0.0393204	0.0470914	0.0509045	0.0432169	0.0361111	0.045253	0.0502023	0.0432717	0.0435416	0.0461836	0.0314425	0.0394518	0.0332599	0.0416108	0.0510961	0.0320654	0.0418309	0.0323309	0.0310076	0.0164929	0.0275333	0.0375119	0.0375071	0.0168617	0.022775
		35	0.0269212	0.0269212	0.0311449	0.0276974	0.0253748	0.0360557	0.0226729	0.034749	0.0255471	0.0283434	0.0288262	0.024486	0.0315905	0.041212	0.0347149	0.0344882	0.0345184	0.0280656	0.03723	0.0197141	0.0359369	0.0426368	0.048436	0.0358968	0.0459426	0.0356211	0.0370722	0.0461442	0.0453657	0.0402204	0.0399702	0.040149	0.0255343	0.0440928	0.0412139	0.0406993	0.0380302	0.0287668	0.031961	0.0336232	0.0256182	0.0227874	0.0304713	0.0320903	0.0230068	0.029073	0.0325512
		36	0.0262229	0.0262229	0.0362256	0.0296289	0.0206063	0.0296578	0.0132164	0.0289607	0.0285003	0.0288839	0.0306177	0.0227262	0.0256169	0.0382135	0.0339636	0.0306611	0.0387094	0.0241041	0.0323714	0.0244475	0.0331976	0.0486367	0.0473325	0.0423043	0.0375991	0.0316273	0.0365896	0.0390177	0.0574963	0.0438953	0.0403859	0.0373642	0.0378912	0.0389221	0.0368775	0.0429428	0.0433255	0.0294782	0.0413613	0.0421925	0.0265107	0.0292967	0.0195548	0.0338056	0.0268442	0.0201717	0.0300646
		37	0.0294251	0.0294251	0.0266858	0.0312325	0.0321584	0.0264829	0.0202784	0.0298033	0.0253563	0.0264955	0.0236186	0.0281468	0.0245259	0.0328736	0.0233756	0.0231212	0.0365035	0.0332525	0.0333425	0.0185179	0.0362129	0.0520673	0.0478192	0.0386209	0.0342473	0.0298841	0.0348908	0.0421599	0.0388215	0.028303	0.0452215	0.0419353	0.047107	0.0428225	0.0328813	0.0381876	0.0358235	0.034617	0.0367662	0.0314807	0.0287809	0.0212429	0.0289221	0.0356815	0.028033	0.0210745	0.0203279
		38	0.028271	0.028271	0.0274517	0.027019	0.0316582	0.0310482	0.0192963	0.0313495	0.0272143	0.0214719	0.0210266	0.0252982	0.0274205	0.0369601	0.0290377	0.0308701	0.027001	0.031587	0.0352182	0.0194144	0.0319252	0.0463355	0.0464644	0.0415909	0.0376844	0.0305456	0.0351071	0.0365937	0.0389571	0.0325778	0.0368987	0.0333582	0.0366972	0.0386419	0.0394033	0.0413003	0.0320523	0.0294636	0.0331547	0.0245919	0.0255068	0.0231443	0.0249938	0.0276007	0.035226	0.0192395	0.0209675
		39	0.0295282	0.0295282	0.022458	0.0224035	0.0190052	0.0214453	0.0228064	0.0428602	0.0183891	0.0254748	0.0217401	0.0204632	0.0278775	0.0278907	0.0215953	0.0247409	0.0264078	0.0213596	0.0283944	0.0235454	0.035175	0.0373127	0.0489832	0.0333965	0.0417803	0.0417432	0.0426453	0.0475512	0.0521319	0.0344358	0.0473755	0.0366321	0.0273895	0.0303082	0.0339335	0.0390081	0.0379794	0.0379574	0.0282544	0.0433425	0.0249365	0.0198836	0.0252366	0.0313331	0.0205512	0.0229479	0.0249234
		40	0.0308238	0.0308238	0.0366891	0.0262076	0.0240749	0.0289165	0.0209955	0.0159122	0.0229053	0.0173239	0.023655	0.0194562	0.0261385	0.0395474	0.0187826	0.0244691	0.0287207	0.0365686	0.0211824	0.0268188	0.0335506	0.0410581	0.0375916	0.0292522	0.0413627	0.0316961	0.0429984	0.0515482	0.0538561	0.033781	0.0392136	0.0282091	0.0372246	0.0369009	0.0303817	0.0358774	0.0369528	0.0279968	0.0355261	0.0319807	0.0323547	0.031358	0.0258201	0.0377201	0.0295561	0.0231264	0.0216845
		41	0.0246013	0.0246013	0.021476	0.0309837	0.0309948	0.0286146	0.0218183	0.0201834	0.0269391	0.0119309	0.0208732	0.0158214	0.0286225	0.0316945	0.0276937	0.0316637	0.0302666	0.0213004	0.0186139	0.0319387	0.0279966	0.0357194	0.0427433	0.0284748	0.0366226	0.0301782	0.0412266	0.0401446	0.0403018	0.0315733	0.0407267	0.0440016	0.0399157	0.031549	0.034071	0.0338754	0.0343774	0.0332688	0.0371563	0.0371234	0.0254561	0.0163647	0.0175017	0.0208473	0.027275	0.0182502	0.0305621
		42	0.0159142	0.0159142	0.0301551	0.0269986	0.0217755	0.0381005	0.0105624	0.01455	0.0228468	0.0101359	0.0154513	0.0163219	0.0210065	0.024088	0.0227758	0.0243426	0.021651	0.0201914	0.0292094	0.022191	0.0317369	0.0324101	0.029559	0.0274712	0.0266501	0.0299718	0.0285731	0.041597	0.0395569	0.0260121	0.0305014	0.04322	0.0401777	0.0342126	0.0337295	0.0352935	0.0327481	0.0363871	0.0308911	0.0314689	0.0172794	0.0171278	0.0140901	0.011322	0.0145867	0.0111409	0.0187787
		43	0.0192147	0.0192147	0.0173761	0.0231735	0.0215721	0.030136	0.0201412	0.0234934	0.00982932	0.0115947	0.0206136	0.0256793	0.0345054	0.034845	0.0216684	0.0242301	0.030443	0.0168795	0.0219662	0.0289196	0.0315254	0.0402466	0.0356883	0.0476576	0.0376366	0.0330738	0.035668	0.0333486	0.0377368	0.035625	0.0259587	0.0325605	0.0281839	0.0373713	0.0352584	0.0342105	0.032574	0.034074	0.0371089	0.0314529	0.0198331	0.0256327	0.0245281	0.0195899	0.0227455	0.0181077	0.0197324
		44	0.0226165	0.0226165	0.0313225	0.0230966	0.0234067	0.0360048	0.0220515	0.0175193	0.0206731	0.017041	0.0130973	0.0150256	0.0158689	0.0206549	0.0246645	0.0274457	0.0236573	0.021896	0.021457	0.0198749	0.0234239	0.0431729	0.0341682	0.0316607	0.0415329	0.0324212	0.034762	0.0350088	0.0421558	0.0380813	0.0288012	0.0380128	0.0289342	0.037718	0.0283294	0.0321928	0.0295841	0.0329114	0.0214304	0.0285272	0.0117305	0.0221858	0.0202604	0.024603	0.0257109	0.0229174	0.0249841
		45	0.0233227	0.0233227	0.024605	0.0289227	0.0265906	0.0262254	0.0174052	0.0244092	0.0160321	0.017186	0.0147858	0.0203881	0.0185771	0.0227973	0.0224955	0.0157472	0.0191503	0.0210242	0.0299422	0.0279699	0.030041	0.0440152	0.0299006	0.0346321	0.0317837	0.0273521	0.0340586	0.0296648	0.0362026	0.0265699	0.0301235	0.035447	0.0300399	0.0332784	0.0269098	0.0248561	0.0300391	0.0262915	0.0273507	0.0240239	0.0152426	0.0157071	0.0193155	0.0260263	0.0203618	0.0162358	0.0310029
		46	0.013656	0.013656	0.0245017	0.0262499	0.0137	0.0217032	0.0227959	0.0292945	0.0136983	0.0187325	0.0161331	0.0133775	0.0149642	0.0198131	0.0235401	0.0227136	0.0307798	0.0216031	0.0240511	0.0126293	0.0238603	0.0362484	0.0420081	0.0330314	0.0262431	0.0308003	0.03436	0.0374669	0.041298	0.0257792	0.0390323	0.0355678	0.035422	0.0302063	0.0244563	0.0205062	0.0294705	0.021966	0.0273403	0.026046	0.0142907	0.0190351	0.0222117	0.0215246	0.0281691	0.0351044	0.024307
		47	0.0214042	0.0214042	0.0246885	0.0256124	0.0139689	0.0156913	0.00738295	0.0186207	0.00772749	0.0111502	0.00226049	0.0102363	0.0185789	0.0212222	0.0197925	0.029933	0.0373808	0.0193837	0.0232344	0.0158498	0.0257514	0.0336412	0.0323321	0.0304748	0.0352987	0.0243004	0.0322123	0.0319213	0.0287027	0.0349041	0.0396488	0.0292342	0.0327677	0.0370033	0.0294316	0.0368365	0.0275704	0.0212976	0.0284767	0.0251376	0.0109877	0.0194192	0.0303082	0.029001	0.0271271	0.0269111	0.0150107
		48	0.0204905	0.0204905	0.0227502	0.0202218	0.0189951	0.0227026	0.0152688	0.0213454	0.0111895	0.00827928	0.0138955	0.0116919	0.0141077	0.0112202	0.0163807	0.0172381	0.0231191	0.0231801	0.0250396	0.0207137	0.0241768	0.0306964	0.0193948	0.0251385	0.0290752	0.0233873	0.0308459	0.027857	0.0361684	0.0250623	0.0292289	0.0297135	0.0243228	0.0275745	0.0249146	0.0246973	0.0193592	0.0222483	0.0293361	0.0285217	0.0126797	0.0184098	0.0197533	0.0170244	0.0200202	0.0117039	0.00604774
		49	0.0280828	0.0280828	0.0175602	0.0153793	0.0178965	0.0220736	0.0179008	0.0225425	0.0193644	0.00525176	0.0122893	0.0203748	0.0127983	0.0229691	0.017543	0.0222954	0.0313723	0.0167597	0.0180389	0.0211499	0.0315474	0.0265823	0.0242753	0.0244785	0.0419391	0.0260764	0.0329355	0.0408782	0.0344704	0.0250924	0.0304192	0.0336883	0.0217046	0.0346819	0.0268239	0.027088	0.0202699	0.0247568	0.0299281	0.0222464	0.0142014	0.00866921	0.0206411	0.0192628	0.0186739	0.01616	0.00972106
		50	0.0112363	0.0112363	0.0187654	0.0245176	0.0207348	0.0206953	0.0155883	0.0160072	0.00726426	0.0106387	0.0135757	0.0115538	0.0160723	0.0180771	0.0179552	0.0138561	0.0166894	0.0123214	0.0217048	0.011243	0.0228939	0.034914	0.039299	0.0254873	0.0336772	0.0171512	0.0370491	0.0331541	0.0376614	0.0336834	0.0349897	0.0372238	0.0297018	0.0267991	0.0249094	0.0300527	0.026866	0.0184287	0.0167245	0.0158042	0.0176461	0.0224324	0.0146103	0.0186101	0.0151184	0.0183842	0.0200407
		51	0.0217283	0.0217283	0.0264482	0.0226787	0.00883454	0.0141804	0.0083826	0.0180841	0.0131411	0.00335992	0.0128024	0.0118211	0.0222931	0.0108598	0.0136	0.0279729	0.0282431	0.0162808	0.0241696	0.0118365	0.0246391	0.0344254	0.0306699	0.0278741	0.023341	0.0266378	0.0345372	0.0209857	0.0284169	0.0237778	0.0219569	0.0239594	0.0186628	0.0202777	0.0209732	0.0251029	0.0216683	0.0293531	0.02845	0.0327096	0.0151449	0.0180584	0.0251328	0.0261046	0.0192889	0.0149342	0.0165559
		52	0.0142025	0.0142025	0.0199642	0.0151555	0.0245858	0.0198105	0.00974279	0.0151602	0.0170411	0.0190071	0.0212409	0.020204	0.0281917	0.025373	0.0294247	0.0226822	0.0226718	0.00640431	0.0199303	0.00908779	0.017221	0.0269728	0.0332514	0.026641	0.0385768	0.0298887	0.0325088	0.0174448	0.0329292	0.0264139	0.0307326	0.0267618	0.0262112	0.0293163	0.0183541	0.0340179	0.0239771	0.0208935	0.0153754	0.0189571	0.0160676	0.0218529	0.0186746	0.0240209	0.0260147	0.0177696	0.0153644
		53	0.0186989	0.0186989	0.00852314	0.0253421	0.0200664	0.0119482	0.00892751	0.0190164	0.0142082	0.0159859	0.0114639	0.0113641	0.0260531	0.0257595	0.0249803	0.0174807	0.00838682	0.0102994	0.0175354	0.0174071	0.0307165	0.0351861	0.0341613	0.0298939	0.0346033	0.0328882	0.037004	0.0308393	0.0229339	0.0205494	0.023368	0.0226321	0.00960452	0.0106004	0.0211086	0.0323089	0.0226046	0.019749	0.0217934	0.0172558	0.0134653	0.0174232	0.0135865	0.016916	0.0225405	0.013213	0.0171426
		54	0.02219	0.02219	0.00526403	0.0179786	0.0115409	0.012313	0.00945123	0.013053	0.0133605	0.0298355	0.0179865	0.0106669	0.0142546	0.0088469	0.0293735	0.0105492	0.0135472	0.0120688	0.0193185	0.0163987	0.0199007	0.0241515	0.0278792	0.0277068	0.024909	0.0224546	0.0298619	0.0245376	0.0422196	0.0204342	0.0296909	0.0243579	0.0247855	0.0203679	0.0243201	0.0243317	0.0319885	0.0234831	0.027544	0.0296641	0.0171798	0.0237478	0.011241	0.0174669	0.0149776	0.0141558	0.0149482
		55	0.0174115	0.0174115	0.0197062	0.024569	0.0212202	0.0228474	0.0187351	0.0290469	0.0192571	0.0252074	0.021632	0.0205343	0.020435	0.0133485	0.0120103	0.00935989	0.0166144	0.0159487	0.0231585	0.010441	0.014902	0.0320228	0.0383247	0.0227086	0.0376871	0.0339064	0.0289585	0.0208995	0.029616	0.020811	0.0263319	0.023988	0.0200392	0.0216137	0.0174507	0.0204929	0.0258556	0.0182835	0.0188581	0.0204756	0.0206178	0.0251492	0.0188712	0.0230296	0.00753276	0.0163436	0.0150447
		56	0.0237451	0.0237451	0.00688878	0.0247507	0.0206081	0.0202279	0.0166284	0.0211208	0.00733708	0.0162883	0.00684282	0.00671664	0.0123183	0.00833828	0.0133717	0.0186308	0.00901809	0.00786111	0.0212963	0.0226637	0.0215783	0.0187942	0.0345385	0.0260734	0.0326312	0.0258454	0.0342433	0.0272011	0.0220643	0.021697	0.0248744	0.0259595	0.0152083	0.0238687	0.0245715	0.0293519	0.0301982	0.0197809	0.0178801	0.0191919	0.0187259	0.0148634	0.0118656	0.0196907	0.0183273	0.00837466	0.0204772
		57	0.0207174	0.0207174	0.0148952	0.0172067	0.0243584	0.00938325	0.0050759	0.00372842	0.00364357	0.00568988	0.0133951	0.0118182	0.0151938	0.0121014	0.00985466	0.0130908	0.0165164	0.0192347	0.0163679	0.0216909	0.0174836	0.0204488	0.0131572	0.0248883	0.0235933	0.0242549	0.0280605	0.0276826	0.0311964	0.0235821	0.0268682	0.0252992	0.0214402	0.0262335	0.0236843	0.0185534	0.0318482	0.0231241	0.0236575	0.0163464	0.0110709	0.0104041	0.0197536	0.0183043	0.0182458	0.0207675	0.0244529
		58	0.0214921	0.0214921	0.0220315	0.0242925	0.00809605	0.0127939	0.00826444	0.0153053	0.00838424	0.0219331	0.0137788	0.0108184	0	0.00505412	0.0086291	0.00893908	0.0225082	0.0245394	0.0110283	0.0200521	0.01246	0.0164251	0.0227369	0.0253387	0.0306741	0.0280588	0.0287362	0.0259991	0.0257144	0.0195313	0.0245147	0.024421	0.0184575	0.0215105	0.00905764	0.0228694	0.0312666	0.0219206	0.0168319	0.021249	0.0133501	0.0124123	0.0181234	0.0149026	0.0102554	0.0150954	0.0206184
		59	0.0185604	0.0185604	0.0161728	0.0245962	0.0121897	0.0147321	0.00927726	0.0143774	0.0186162	0.0125095	0.0127424	0.0122584	0.0144182	0.0218582	0.0139704	0.0179457	0.0205094	0.0183231	0.0160333	0.00558424	0.00862479	0.0131974	0.0166148	0.0224534	0.0295647	0.0239854	0.0260342	0.025377	0.0224466	0.0122052	0.02102	0.0230163	0.0223609	0.0278462	0.0210081	0.0183153	0.0199268	0.0126054	0.0189932	0.0193664	0.0143637	0.0119889	0.0128288	0.0134916	0.010179	0.00481045	0.0158402
		60	0.0077105	0.0077105	0.0131955	0.013071	0.0149911	0.0165916	0.00426117	0.00547131	0.00702927	0.0142385	0.0125052	0.00554624	0.0105514	0.010501	0.0114629	0.0116071	0.00618456	0.0114895	0.0155538	0.0125356	0.00184772	0.0170183	0.0187443	0.0192901	0.035285	0.0160033	0.0201732	0.016241	0.0200729	0.0173708	0.0268741	0.0182483	0.0174293	0.0111631	0.0200168	0.014326	0.0214305	0.0148898	0.017019	0.00949555	0.00821266	0.0074913	0.00506674	0.0190183	0.0207664	0.0165082	0.015855
		61	0.018273	0.018273	0.0202713	0.0169978	0.0209967	0.0172889	0.0119867	0.0169014	0.0153804	0.00655507	0.0151199	0.0142178	0.000289589	0.0290288	0.0143284	0.0161684	0.0165283	0.0149436	0.0218212	0.0124399	0.00891326	0.0204284	0.0189343	0.0305673	0.0296502	0.0225079	0.0310409	0.0199429	0.0139452	0.0182428	0.0178295	0.0187532	0.01963	0.0079178	0.01832	0.0137336	0.017355	0.0187059	0.0143831	0.0157255	0.0120881	0.00913869	0.0130308	0.0215421	0.0210616	0.00855321	0.0125475
		62	0.0115224	0.0115224	0.0237097	0.0169649	0.0141857	0.0186173	0.00934331	0.0144986	0.00857807	0.00624235	0.0196931	0.0110163	0.0145142	0.0138538	0.02201	0.0183443	0.0202366	0.0136476	0.0215183	0.0169426	0.0226477	0.0204554	0.0275022	0.026779	0.0264673	0.023102	0.0225554	0.02628	0.0171001	0.0187575	0.0214373	0.0193726	0.00990337	0.00806804	0.0146	0.0114986	0.020843	0.0237864	0.0214991	0.0141123	0.0116799	0.0126993	0.0197381	0.0153479	0.0167222	0.0232238	0.0228035
		63	0.016404	0.016404	0.00650384	0.0128968	0.00711604	0.00763987	0.00454751	0.0175363	0.0181908	0.0172181	0.00797992	0.0105753	0.0189245	0.021994	0.0227781	0.0253028	0.0292933	0.0147115	0.0212655	0.0186344	0.0145295	0.022286	0.0208719	0.0251148	0.027794	0.0210744	0.023834	0.0122715	0.0195393	0.0181911	0.0207904	0.0177555	0.0147262	0.0248875	0.015894	0.0236223	0.0143668	0.0100902	0.0194084	0.016382	0.0160387	0.0060602	0.01386	0.017182	0.0167711	0.017503	0.0192291
		64	0.00242048	0.00242048	0.00591293	0.0141658	0.00719807	0.00949749	0.0197053	0.00801256	0.0111861	0.0195778	0.015741	0.0100137	0.00998023	0.027379	0.0194277	0.00883813	0.0228883	0.0227038	0.0209189	0.0273464	0.0176553	0.0249901	0.0160583	0.0288224	0.0307176	0.0208637	0.0296688	0.0230366	0.0184687	0.0120731	0.0140631	0.0201016	0.0123862	0.0166227	0.012478	0.0137376	0.0139579	0.0120193	0.0166616	0.0229231	0.011236	0.00770841	0.0127328	0.0173731	0.0134286	0.0121274	0.0185869
		65	0.0116764	0.0116764	0.0144056	0.01795	0.0145724	0.0119814	0.0161011	0.0179596	0.0175922	0.0162332	0.0119411	0.00529954	0.0145082	0.0210307	0.0136349	0.0116438	0.0169277	0.0152648	0.0227861	0.0185947	0.0165154	0.0239001	0.0184992	0.0198628	0.0202557	0.0222521	0.0189449	0.0182309	0.0224268	0.0164074	0.021613	0.0195881	0.0106962	0.0102304	0.010603	0.0205885	0.0196249	0.019316	0.0228021	0.0211543	0.0109577	0.00976318	0.0225564	0.020563	0.0191395	0.015612	0.0138602
		66	0.0183577	0.0183577	0.0166622	0.0238905	0.0228769	0.0168401	0.0134456	0.031134	0.0154786	0.0160012	0.0117577	0.00597824	0.00470201	0.0288276	0.0187772	0.013793	0.0199805	0.0108892	0.0205198	0.0172755	0.0147337	0.0174293	0.0164599	0.0237073	0.0192523	0.0200968	0.0146626	0.0255787	0.0239659	0.0116969	0.0188695	0.0259694	0.0129375	0.00904617	0.0128337	0.0181712	0.0142548	0.0163996	0.0132589	0.0199815	0.00963275	0.00642037	0.00996798	0.0106219	0.0137024	0.0104661	0.0155265
		67	0.00844205	0.00844205	0.000704059	0.0171917	0.0150744	0.00453727	0.00161719	0.0141369	0.00996257	0.00940719	0	0	0.00173421	0	0.0114081	0.0155696	0.0106384	0.0136489	0.0188566	0.00925504	0.00899885	0.0115394	0.0122433	0.0206839	0.0160335	0.0174346	0.0214159	0.0154874	0.0223072	0.00848104	0.016566	0.0220317	0.0158446	0.00248742	0.00761816	0.0175655	0.0136666	0.0211847	0.00712627	0.019165	0.00236252	0.00719644	0.00575884	0.0162055	0.017227	0.00842777	0.00930204
		68	0.0156228	0.0156228	0.00512925	0.0188758	0.00714944	0.0172144	0.00759214	0.00480159	0.000434032	0.0135913	0.0189906	0.0141144	0.0134873	0.0121078	0.0150042	0.0194151	0.025465	0.0112436	0.0145262	0.0119348	0.0203392	0.0244551	0.0204644	0.0202007	0.0195795	0.00410066	0.0193847	0.0201639	0.0197605	0.0188754	0.0167294	0.0221557	0.0130741	0.0119161	0.00901535	0.0255165	0.0112387	0.0226655	0.0101587	0.00796022	0.00961761	0.0094383	0.00483804	0.0165268	0.0189758	0.0216864	0.0182543
		69	0.0150005	0.0150005	0.00595932	0.00987862	0.00196115	0.00727237	0.00188215	0.0145729	0.0168143	0.00220206	0.0147438	0.0169911	0.0229354	0.0197068	0.00868993	0.010319	0.0175601	0.0183848	0.0244604	0.0218009	0.00987115	0.0177368	0.0204464	0.024178	0.0121995	0.0231787	0.0238802	0.00546246	0.0210414	0.015208	0.0207287	0.0230121	0.0144061	0.0167529	0.0115052	0.0227343	0.011886	0.0105307	0.0149757	0.00893461	0.00772419	0.0112739	0.0021967	0.0131813	0.0175536	0.0186202	0.0140239
		70	0.0150554	0.0150554	0.00431458	0.00947493	0.0176884	0.0073391	0.0108237	0.017926	0.0131074	0.0190122	0.0186298	0.0224565	0.018451	0.0211877	0.00974869	0.0134697	0.017086	0.010553	0.0163694	0.0124804	0.0147303	0.0123253	0.0175548	0.0272685	0.0245281	0.0124441	0.0227784	0.0195704	0.0215688	0.0124391	0.0136734	0.0252452	0.0212909	0.00890539	0.00269681	0.0180465	0.0164044	0.00844619	0.000214628	0	0.0131909	0.0104677	0.00571102	0.0167627	0.0238686	0.0106097	0.0136512
		71	0.0176188	0.0176188	0.0172603	0.0126065	0.0152942	0.0232267	0.0116114	0.0195326	0.015239	0.0113717	0.0119419	0.0169911	0.0130078	0.0187924	0.0122528	0.0131992	0.0150111	0.00767447	0.0126238	0.0153815	0.0112057	0.00710003	0.0124723	0.0190519	0.0130343	0.00987562	0.00950277	0.0145097	0.0325502	0.0151049	0.021031	0.0152944	0.0163011	0.0157164	0.0135057	0.0248894	0.0120933	0.00393421	0.00322475	0.0166531	0.00739513	0.0106901	0.00237853	0.0162581	0.00885901	0.0156283	0.0244223
		72	0.0121429	0.0121429	0.00694926	0.00729123	0	0.00917816	0.00461674	0.0055765	0.00267077	0.00384561	0.00389782	0.00603529	0.011059	0.0166344	0.010363	0.0110903	0.0084095	0.00675665	0.0144189	0.00994296	0.0112155	0.0254584	0.00650373	0.0114821	0.0156163	0.00831985	0.0105594	0.0113435	0.0268794	0.00688601	0.0113997	0.0164555	0.00259731	0.013838	0.00824294	0.0126565	0.00878787	0.00709698	0.00728203	0.0171625	0.00694926	0.00801155	0.00734202	0.0179614	0.0162514	0.0135797	0.00986712
		73	0.0129172	0.0129172	0.0124238	0.00805977	0.00846786	0.0194247	0.0193143	0.0122895	0.013196	0.015073	0.0131343	0.0116648	0.0207565	0.0179883	0.00690559	0	0.00628769	0.00247359	0.0147268	0.00966726	0.0143339	0.0148968	0.0147697	0.02383	0.0179439	0.0118397	0.0232136	0.0214468	0.0225351	0.0168329	0.0239129	0.0233196	0.0148357	0.00841757	0.0102311	0.00115441	0.0127562	0.00917718	0.0196314	0.0179682	0.0162874	0.008471	0.00451935	0.0163373	0.0134198	0.0073539	0.00866804
		74	0.0122154	0.0122154	0.0108206	0	0.0191719	0.0131527	0.00978096	0.00900081	0.0117197	0.0103438	0.0143614	0.00632905	0.0142597	0.0148385	0.0173041	0.0129234	0.02241	0.0103492	0.019857	0.0212965	0.00963275	0.0186132	0.00961234	0.0168409	0.0297461	0.0148113	0.0205824	0.0113388	0.0185837	0.0179686	0.0180058	0.0141696	0.00879345	0.0066619	0.00276147	0.00306133	0.00535042	0.00273246	0.00915928	0.011391	0.0118409	0.00879258	0.0104202	0.00910251	0.0151594	0.0114211	0.00479299
		75	0.01748	0.01748	0.01188	0.0171612	0.00777233	0.0143299	0.000772834	0.00239215	0.0100425	0.0108663	0.0135815	0.00664058	0.0161785	0.0219642	0.012543	0.0110809	0	0.0108694	0.0126251	0.0164359	0.0165954	0.0160183	0.0198189	0.021693	0.0254859	0.0147158	0.0216411	0.0177718	0.0205097	0.0122952	0.0169513	0.022378	0.00813419	0.0209234	0.017561	0.00866028	0.00943328	0.00852571	0.0116954	0.0104953	0.00654242	0.00886353	0.0129776	0.0140845	0.0185508	0.0196446	0.0215423
		76	0.0159629	0.0159629	0.0124579	0.0165433	0.0236298	0.0276209	0.00213916	0.0178439	0.0145	0.00675647	0.0157096	0.00193513	0.0101451	0.0185267	0.0152291	0.0123189	0.0107328	0.0168303	0.0200088	0.0179502	0.0204862	0.015118	0.0140336	0.0150148	0.0146414	0.0189569	0.0171947	0.0269713	0.0284051	0.0154944	0.0179904	0.0185825	0.0180023	0.00733944	0.00723686	0.0117085	0.011045	0.00915734	0.0194052	0.0176333	0.00396448	0.00611958	0.00683926	0.0209425	0.0146262	0.00597683	0.0145296
		77	0.0141789	0.0141789	0.00565225	0.010932	0.00342578	0.0160796	0.00907249	0.0180991	0.00979113	0.00289172	0.00956906	0.0022779	0.0119686	0.0219052	0.0151818	0.0117166	0.00939658	0.0105938	0.0204336	0.0150562	0.0165731	0.0158311	0.0180395	0.0199519	0.0252803	0.0188658	0.0155755	0.0247592	0.0236554	0.0107158	0.0141897	0.013744	0.00577052	0.0100889	0.00387586	0.015985	0.0157861	0.0104352	0.0178318	0.0181144	0.0143407	0.00998463	0.0190101	0.0117111	0.0234343	0.013719	0.00762526
		78	0.0192184	0.0192184	0.00927563	0.0119697	0.0135562	0.0134144	0.00650096	0.00521528	0.00817542	0.00566185	0.00946335	0.00434919	0.0138668	0.0267045	0.0203122	0.011363	0.00741709	0.0170912	0.019915	0.0171488	0.0207563	0.0273054	0.0154999	0.00939669	0.0157309	0.0080028	0.0182316	0.013009	0.0093449	0.0083827	0.0143035	0.0151921	0.0155989	0.00814649	0.0156452	0.00783135	0.0175348	0.00979614	0.0142628	0.0193781	0.00705321	0.0172416	0.0217595	0.0107413	0.0159404	0.012522	0.0166164
		79	0.0146194	0.0146194	0.0110577	0.0153159	0.0119513	0.0141113	0.0105832	0.0106161	0.00823066	0.0109716	0.00681505	0.0144641	0.0152677	0.0324872	0.00883241	0.0108201	0.0169617	0.0112957	0.0186322	0.00863045	0.0052906	0.016795	0.0199615	0.0187762	0.024101	0.00834724	0.0293396	0.0218402	0.0182094	0.016297	0.0174133	0.0167645	0.0127335	0.00316576	0.0123578	0.0154029	0.0132727	0.00816439	0.00738923	0.0076082	0.00829809	0.0144329	0.0140916	0.00632203	0.0190476	0.0171661	0.00472383
		80	0.0215884	0.0215884	0.00827565	0.00827258	0.0100511	0.0140944	0.00511071	0	0.00876293	0.0116076	0.00924134	0.00485706	0.00739788	0.0200207	0.00540516	0.0155128	0.021808	0.00134746	0.0164438	0.00890321	0.0111199	0.019048	0.0114117	0.0161035	0.0200926	0.0117987	0.0185673	0.00961477	0.00823454	0.0102811	0.00340677	0.0126747	0.0119174	0.0114261	0.0109741	0.0144314	0.014781	0.0113696	0.0134008	0.00975777	0.00648384	0.000237868	0.0132144	0.0144456	0.0142046	0.00472332	0.0188575
		81	0.0146519	0.0146519	0	0.0128356	0.0071176	0.0101485	0.00172097	0.00658521	0.0110871	0.00055163	0.0109748	0.00706464	0.00612711	0.0257355	0	0.0106212	0.0130967	0.0153116	0.0189208	0.014303	0.0199823	0.0170865	0.0129582	0.00971603	0.0165168	0.00656034	0.0160472	0.0192224	0.014061	0.0141002	0.0149273	0.01293	0.0153977	0.0126314	0.010696	0.00292145	0.0120632	0.00892672	0.0146945	0.0101616	0.0133549	0.00233878	0.00494698	0.012762	0.00593033	0.00200241	0.00735589
		82	0.0152305	0.0152305	0.00214253	0.00356739	0.00788684	0.0161479	0.0075441	0.0117259	0.013768	0.0143036	0.01555	0.0137995	0.00561406	0.0158799	0.00330541	0.00344832	0.0041286	0.0117099	0.00806933	0.0104536	0.0120023	0.0203148	0.0101377	0.00809188	0.00690254	0.0139565	0.0109145	0.00910633	0.00412319	0.00854106	0.0161657	0.0142553	0.0159325	0.00436251	0.0125178	0.0111645	0.0184014	0.0133398	0.0151057	0.0127048	0.00999899	0.0105706	0.00581739	0.0174944	0.0199202	0.0111639	0.0120858
		83	0.0226165	0.0226165	0.00466422	0.0126841	0.00104471	0.0143884	0.00412901	0.0170444	0.0129035	0.0101092	0.00865878	0.00772862	0.0200749	0.00532588	0.00428171	0.0106258	0.00805588	0.00646794	0.0121156	0.0119874	0.0127866	0.0184852	0.0193777	0.0130724	0.012803	0.0153662	0.0178213	0.00998353	0.00619925	0.0129792	0.01237	0.0148402	0.009489	0.00254491	0.00339535	0.0102919	0.0114178	0.00750289	0.0113324	0.013447	0.0144152	0.00822322	0.00283513	0.0198173	0.0147902	0.00648083	0.0181978
		84	0.0125318	0.0125318	0.01409	0.0193497	0.0155939	0.0213107	0.00658794	0.00431109	0	0.00770601	0.00114006	0.00427758	0.0106596	0.0170709	0.00477476	0.0101956	0.0119952	0.0115226	0.0189895	0.00740375	0.00476703	0.0182598	0.0133289	0.0115241	0.0147757	0.0130848	0.0235392	0.0196797	0.0119276	0.012321	0.015249	0.012624	0.0130833	0.00872106	0.00487151	0.0091519	0.0167618	0.012663	0.00469817	0.0106141	0.0100912	0.0112061	0.00636885	0.0190669	0.00898399	0.00612602	0.0112494
		85	0.0169491	0.0169491	0.0229399	0.0197976	0.0160741	0.014354	0.00358241	0.00871385	0.00909023	0	0.00671054	0.012406	0.0146644	0.0191418	0.0142568	0.0135545	0.0112288	0	0.0132582	0.00340725	0.00679955	0.0247041	0.0193496	0.00999247	0.00889191	0.0131768	0.0193394	0.015666	0.0192939	0.00654306	0.00945425	0.0175933	0.0196655	0.00977179	0.0107533	0.0168838	0.0224708	0.00764588	0.0196341	0.00988147	0.0110447	0.0120139	0.00600666	0.0104665	0.00573059	0.00757647	0.0145689
		86	0.0121244	0.0121244	0.016665	0.0176703	0.0132554	0.00508012	0.00335363	0.0151246	0.0165126	0.00648174	0.0106555	0.0143227	0.0178855	0.019838	0.00737029	0.012527	0.0133902	0.0147305	0.0139028	0.0060079	0.00555343	0.0112881	0.0143778	0.0123811	0.00726579	0.0200159	0.0190508	0.00705403	0.0172467	0.00286749	0.0138276	0.00900978	0.00879474	0.0113832	0.0137786	0.0123532	0.00599329	0.0145579	0.00817031	0.0154515	0	0.0163546	0.0119104	0.0185025	0.0115022	0.0118753	0.00953092
		87	0	0	0.0113703	0.0215008	0.00851103	0.0238246	0.00799553	0.0055171	0.0149218	0.014148	0.00904102	0.0103753	0.0131811	0.0290775	0.0138195	0.00720455	0.013749	0.0163976	0.0147497	0.00471102	0.00466367	0.0128105	0.021963	0.0208364	0.0205078	0.0120422	0.0220059	0.0168624	0.0101816	0.011239	0.00344814	0.0133074	0.016007	0.0179184	0.0133802	0.0117461	0.0139765	0.00611385	0.0106482	0.0083445	0.0117019	0.00578643	0.0060128	0.0123721	0.0133409	0.0119195	0.0152077
		88	0.0168138	0.0168138	0.00888794	0.0211746	0.015602	0.0194009	0	0.00410723	0.0185589	0.0137289	0.0108542	0.0182886	0.0135306	0.0157035	0.0175089	0.00383845	0.0176022	0.0194724	0.0187188	0.019355	0.00951412	0.0135178	0.0156309	0.0112699	0.0172776	0.0138527	0.021107	0.0243465	0.0142784	0.0155563	0.0114967	0.00343826	0.0111532	0.0104421	0.00764896	0.00605374	0.0011951	0.000657957	0.00810393	0.00331132	0.0070965	0.0156916	0.0127378	0.0123629	0.0117915	0.00654348	0.004772
		89	0.0202886	0.0202886	0.0172606	0.0123447	0.0140589	0.0131956	0.00982452	0.00968466	0.0192088	0.0155775	0.0221185	0.014564	0.0122934	0.0203922	0.015918	0.0153086	0.00679342	0.00967177	0	0.00418115	0.010448	0.0121878	0.0122298	0.00604015	0.0224507	0.0118453	0.0121379	0.0206777	0.0152507	0.00600641	0.00589487	0.0166154	0	0.0152085	0.00364035	0.0126955	0.0108985	0.00350391	0.00553347	0.013291	0.00886304	0.0046724	0.010848	0	0.00569407	0.00917598	0.00613172
		90	0.0304791	0.0304791	0.0251394	0.0263857	0.0138512	0.0244425	0.0135682	0.0318416	0.0195731	0.0260335	0.0235647	0.0241353	0.0241911	0.0340099	0.0256499	0.0255224	0.0231135	0.0263977	0.0214521	0.0209787	0.0148509	0.0110068	0.0165457	0.00624621	0.00838756	0.00434143	0.0221449	0.0173153	0.0125083	0.00703731	0.0122813	0.0158353	0.0114983	0.0237398	0.0167181	0.0157011	0.0250443	0.00748734	0.00769127	0.0084452	0.00810768	0.00914625	0.0120784	0.0125429	0.0171471	0.000901869	0.0122129
		91	0.0111183	0.0111183	0.0159055	0.0267644	0.0249189	0.0203586	0.0171787	0.0210441	0.0237645	0.0255685	0.0237561	0.0257875	0.0305664	0.0354772	0.0146607	0.0149302	0.0272494	0.0170295	0.0156122	0.0148392	0.0135122	0.0170612	0.0112809	0.0113729	0.0163187	0.0121436	0.0169601	0.0156701	0.0102393	0.00542358	0.00649053	0.0184629	0.0167789	0.0265178	0.012279	0.0163395	0.0200933	0.0119083	0.00593271	0.00190399	0.00484845	0.00935084	0.0104802	0.0112471	0.0122662	0.00873813	0.0145773
		92	0.0104067	0.0104067	0.00963012	0.0285803	0.00958041	0.0154848	0.0181524	0.0203712	0.0136293	0.0309225	0.0328836	0.0292853	0.023979	0.0149416	0.0148521	0.0150697	0.0247127	0.0131438	0.0125548	0.0015072	0.0129408	0.0103538	0.0124651	0.00543728	0.0209907	0.0176022	0.0173411	0.00828365	0.00715081	0.00392299	0.0160081	0.0182176	0.0110048	0.0174375	0.0152613	0.0215691	0.0118751	0.0113415	0.0171176	0.0112616	0.000829089	0.00652118	0.0039896	0.00337108	0.00491088	0.00886127	0
		93	0.0163415	0.0163415	0.00857	0.0174915	0.0188483	0.0173679	0.0127973	0.0123213	0.0198856	0.0226097	0.0260751	0.0160498	0.0128282	0.0248784	0.0139769	0.0125285	0.0170988	0.0151085	0.0174809	0.0113374	0.00682129	0.0124612	0.00537515	0.0135418	0.0198621	0.012845	0.0157154	0.0165816	0.0162634	0.0105353	0.0122017	0.011567	0.0129313	0.0137322	0.00443207	0.014153	0.0112847	0.0139549	0.0136672	0.00663562	0.0124806	0.00647667	0.000173991	0.00441894	0.00487861	0.0158906	0.0129138
		94	0.0155375	0.0155375	0.00413895	0.025269	0.0184397	0.0210871	0.0185544	0.0226161	0.0220097	0.0159753	0.0162531	0.013118	0.020486	0.0278703	0.0176841	0.0145864	0.00928521	0.0127671	0.0173313	0.0196927	0.00883591	0.012263	0.00800634	0.0178071	0.0281967	0.020169	0.0222724	0.0220556	0.0172091	0.00123489	0.00599286	0.0075611	0.0124948	0.0165515	0.0129133	0.0179524	0.020396	0.00666049	0.0111371	0.00717281	0.00838523	0.00146323	0.00494038	0.00770592	0.00648206	0.00721433	0.00618129
		95	0.00809035	0.00809035	0.00797504	0.0146543	0.0198339	0.0142991	0.0123594	0.0172041	0.0103185	0.0169482	0.0165915	0.0151851	0.0113221	0.0233195	0.0178748	0.021697	0.0231383	0.0156057	0.0108542	0.0117674	0.0110879	0.0217887	0.0110908	0.0151925	0.0156716	0.0100742	0.00716208	0.0250426	0.0101087	0.00314411	0.0154065	0.021547	0.0152104	0.0124908	0.0109361	0.0260151	0.0178012	0.00870552	0.00773902	0.00843778	0.000798865	0.00795866	0.0118579	0.0137179	0.017662	0	0.00659111
		96	0.00683513	0.00683513	0.0114611	0.0006123	0.0145314	0.0140267	0.0176082	0.0161687	0.0184208	0.0102007	0.0118973	0.0144819	0.0141068	0.0201663	0.024117	0.0207149	0.0164574	0.0010281	0.0147098	0.00943698	0.00898312	0.00818518	0.000834098	0.0123908	0.0158253	0.00446094	0.0101279	0.0149267	0.0187924	0.0141135	0.0134071	0.0172565	0.0133378	0.00965909	0.00320315	0.0202242	0.0166363	0.0163252	0.0148496	0.0100399	0.00399711	0.0102832	0.00947585	0.0117034	0.0131245	0.00422975	0.016138
		97	0.0118856	0.0118856	0.0149037	0.0131959	7.787e-05	0.021182	0.0165878	0.0254971	0.021	0.0157907	0.00888594	0.0169116	0.0151098	0.0157897	0.0185105	0.0164513	0.0151034	0.0134176	0.00993699	0.00717555	0.0128552	0.00796159	0.0156452	0.0145777	0.0113811	0.0131291	0.0142168	0.0199171	0.0122944	0.00612765	0.00977116	0.0137668	0.0101585	0.0160834	0.0165615	0.0171913	0.0136288	0.00965685	0.00788878	0.00653889	1.15563e-05	0.0112216	0.00172639	0.0109736	0.0159978	0.0169989	0.0106223
		98	0.0126085	0.0126085	0.0027394	0.0217045	0.0186206	0.0174831	0.0100366	0.012287	0.0160522	0.0229151	0.0167954	0.0167404	0.0205584	0.0281423	0.00825138	0.00999158	0.0273126	0.0202076	0.0142876	0.00926809	0.0029548	0.0216609	0.0102374	0.0114709	0.0071984	0.00303815	0.0119858	0.0103098	0.0247328	0.0175386	0.00786763	0.0149608	0.00461513	0.00757949	0.00383703	0.00401021	0.00507261	0.00651643	0.0061409	0.0140317	0.00838061	0.00583838	0.00881136	0.00969908	0.0123765	0.0119098	0.010042
		99	0.0147818	0.0147818	0.0120609	0.0171649	0.0214588	0.0128833	0.0111147	0.0127053	0.0103444	0.0133556	0.00871147	0.00951575	0.017404	0.0247423	0.0092699	0.012419	0.0297381	0.00310124	0.0138939	0.00877728	0.00328756	0.0163969	0	0.0104033	0.00483412	0.00226838	0.0137679	0.0118542	0.0152405	0.0118672	0.0123828	0.0108565	0.00997524	0.0117036	0.00531926	0.0113946	0.0119913	0.0130322	0.00789755	0.0129443	0.00656625	0.00831343	0.00895511	0.0100921	0.00893321	0.0185366	0.0130559
		100	0.0125708	0.0125708	0.00809466	0.0124868	0.00410654	0.0170028	0.00628433	0.00420955	0.00468408	0.00998434	0.0153233	0.0147056	0.0168721	0.0203311	0.017714	0.00683306	0.0101217	0.0121919	0.0193838	0.0050985	0.00506133	0.0150308	0.0148562	0.00209311	0	0.00505749	0.00774069	0.0176588	0.017691	0.0113922	0.0230288	0.0112707	0.0124307	0.00941032	0.00587853	0.00459331	0.0128107	0.00993675	0.0131542	0.0109917	0.0137542	0	0.0129832	0.00506941	0	0.0162983	0.00829206
		101	0.0102576	0.0102576	0.0138489	0.0112221	0.00917179	0.00791442	0.0126995	0.00817453	0.0124546	0.0153177	0.0126714	0.0135134	0.0142724	0.0241685	0.0206512	0.00932679	0.00986103	0.00942999	0.00905173	0.0121895	0.0172177	0.00683123	0.00911123	0.0125218	0.0134265	0.0108835	0.0175777	0.0172449	0.0159694	0.00846929	0	0.0128603	0.0182762	0	0.00551724	0.0124912	0.00530206	0.0111447	0.0154167	0.00918702	0.00792085	0.00810753	0.00565045	0.0156281	0.00449472	0.0111395	0.0120733
		102	0.0100647	0.0100647	0.00743943	0.0146218	0.0112156	0.0173212	0.0154126	0.0180338	0.0152066	0.0217777	0.0261273	0.0139506	0.0231046	0.0288785	0.0189257	0.0220666	0.0306492	0.0226239	0.0261459	0.00744458	0.0094438	0.00615306	0.0182593	0.0126723	0.00930731	0.00326605	0.0182593	0.0254924	0.0160864	0.00963311	0.0111462	0.0240568	0.00907539	0.0185616	0.0106835	0.0237935	0.0138478	0.00682632	0.0145999	0.0135197	0.00455003	0.00863863	0.0123566	0.00937178	0.0106463	0.00908149	0.0124777
		103	0.0137174	0.0137174	0.0127585	0.0149435	0.0204431	0.0169743	0.00926078	0.00325891	0.00413969	0.00327018	0.0224939	0.0125628	0.0304963	0.0264441	0.0169807	0.0114961	0.0134498	0.00907188	0.0188148	0.00888412	0.0115022	0.0129698	0.000934103	0.00916216	0.00603746	0.00533831	0.00834675	0.0134402	0.0073837	0.00473788	0.00841164	0.0169141	0.000259914	0.0202976	0.00676984	0.00972405	0.0111361	0.00218041	0.00370536	0.00802494	0.00903319	0.014662	0.0112871	0.0107119	0.0197868	0.0122123	0.00565462
		104	0.0153888	0.0153888	0.0115537	0.0144508	0.0265054	0.0227617	0.0126218	0.0200848	0.015408	0.0164071	0.0208778	0.0182309	0.0210254	0.0319678	0.0187113	0.00500852	0.0223342	0.0178456	0.0207857	0.0111935	0.0190563	0.0167027	0.0145519	0.008852	0.020476	0.0163668	0.00908303	0.00978062	0.0169864	0.0107463	0.0173234	0.023088	0.0145706	0.0120324	0.0153385	0.0263734	0.0167834	0.011677	0.0182623	0.00361349	0.0183299	0.00871751	0.0148084	0.0120455	0.0092247	0.0120307	0.013666
		105	0.00850917	0.00850917	0.010877	0.0181539	0.013189	0.0133354	0.0104193	0.0139964	0.00914969	0.00863795	0.0235213	0.018802	0.0160288	0.0201967	0.00980249	0.00883849	0.021418	0.0145086	0.0127891	0.0249153	0.00542493	0.00748468	0.0152041	0.0168951	0.0218858	0.0142831	0.00859752	0.00811752	0.016246	0.0162416	0.0203626	0.0194479	0.0096241	0.00595948	0.0101906	0.0164321	0.0144793	0.00790592	0.0114504	0.00483487	0.0065725	0.00716492	0.00813236	0.0108661	0.00421403	0.00302692	0.0179106
		106	0.00997204	0.00997204	0.0213231	0.0184253	0.0129295	0.013944	0.00728404	0.00714949	0.0118402	0.0186793	0.0217852	0.021144	0.0182676	0.0234606	0.00851182	0.0174297	0.0149764	0.0235454	0.0188399	0.0118523	0.00834876	0.0276349	0.0130901	0.0186625	0.0217042	0.010903	0	0.0131639	0.0268277	0.00334245	0.00672057	0.0116623	0.0128869	0.00520803	0.00503624	0.00942109	0.0109685	0.0132629	0.00846437	0.00937013	0.00964075	0.00922558	0.0151214	0.0166441	0.0115454	0.00838394	0.0124432
		107	0.0130554	0.0130554	0.00862753	0.00837235	0.0054206	0.0220654	0.00662991	0.0155559	0.0137522	0.0142401	0.019714	0.0167284	0.0148834	0.0151824	0.0148006	0.0193923	0.0128289	0.0161508	0.0191158	0.0105594	0.00405761	0.0140691	0.0148549	0.0125196	0.0112971	0.0111096	0.00558718	0.0173496	0.0109471	0.0119094	0.0129969	0.0212131	0.0168171	0.00951744	0.00807572	0.0129249	0.0116856	0.00107084	0.00777409	0.0074632	0.00291834	0.0103678	0.00769501	0.0131457	0.0133181	0.00881763	0.00109328
		108	0.0185488	0.0185488	0.00774743	0.0187704	0.0200808	0.0203436	0.0127359	0.0231482	0.0125625	0.0194547	0.0159491	0.0148828	0.0199789	0.0229936	0.0184741	0.0189536	0.0133394	0.0162734	0.0198179	0.0118571	0.0172865	0.0211566	0.0125552	0.0217122	0.0173726	0.0127617	0.0216706	0.0152376	0.011471	0.0146401	0.0146262	0.00756706	0.0119561	0.00276989	0.0152026	0.00626399	0.0146494	0.0188992	0.00980489	0.0109447	0.000626172	0.00986493	0.0149594	0.016066	0.0169071	0.0186289	0.0142524
		109	0.00340355	0.00340355	0.0121663	0.011831	0.0135267	0.0131032	0.0121519	0.0148098	0.00987841	0.00554858	0.00511077	0.00543019	0.00686389	0.0190771	0.0185017	0.0171996	0.0128696	0.00721898	0.0244842	0.0186797	0.00334351	0.0119692	0.00455606	0.0117157	0.0163072	0.00872719	0.00875284	0.0113569	0.00761431	0.00459932	0.0248041	0.0171155	0.00627234	0.0168215	0.0084555	0.0134832	0.0131042	0.00412502	0.000722642	0.014507	0.00884221	0.00818686	0.0130649	0.0139769	0.011454	0.013765	0.0157655
		110	0.0142363	0.0142363	0.0163426	0.00962908	0.00810925	0.0136279	0.011531	0.00713957	0.0164471	0.00625252	0.0114584	0.014697	0.0100951	0.011165	0.016217	0.00468036	0.0051634	0.0124021	0.0239636	0.0177234	0.0115589	0.0168612	0.0120303	0.0151739	0.0184103	0.0122538	0.018165	0.013469	0.0142475	0.0101858	0.0110894	0.0249688	0.014169	0.00959415	0.00585376	0.00161333	0.0121638	0.0162484	0.0187106	0.00954104	0.013796	0.00596694	0.0176583	0.0154349	0.0131423	0.00826824	0.00945265
		111	0.00887242	0.00887242	0.00903724	0.00518992	0.0152257	0.0218079	0.0108798	0.00752671	0.0123602	0.0113166	0.0136585	0.0138834	0.0211452	0.0340159	0.025092	0.0146812	0.0230105	0.0180941	0.0296146	0.015657	0.00967477	0.0101838	0.0104239	0.0163617	0.0161328	0.00583288	0.02097	0.00847388	0.0212751	0.0221954	0.0216636	0.0205918	0.0112003	0.0132587	0.00892608	0.00197056	0.00863204	0.00731603	0.00464297	0.00488769	0.00464577	0.00791889	0.0023558	0.0136147	0.0119725	0.0100352	0.0138511
		112	0.0200986	0.0200986	0.00593469	0.0189552	0.0131169	0.0280152	0.0150241	0.0200414	0.0131127	0.0170732	0.0128995	0.0164137	0.0259259	0.0203387	0.0187626	0.0215828	0.0156767	0.014384	0.0313113	0.0113074	0.0133265	0.0239949	0.0158255	0.0148631	0.0226151	0.0127792	0.0100014	0	0.0211041	0.00543343	0.0207278	0.0180371	0.0188365	0.00240793	0.0211155	0.0215893	0.0182538	0.0157867	0.0230653	0.0105178	0.00851579	0.0152464	0.0182052	0.0183555	0.0202376	0.01698	0.0174786
		113	0.0144867	0.0144867	0.00888155	0.00797242	0.00242347	0.014833	0.0159355	0.0242178	0.016762	0.0153306	0.00597371	0.0123282	0.0214457	0.0154434	0.0138215	0.0154606	0.0131442	0.0187239	0.0167746	0.01039	0	0.00413414	0.00997399	0	0.00543708	0.00764692	0.0140806	0.00144326	0.0105172	0.0129679	0.0179237	0.012224	0.00704306	0.000606823	0.00730107	0.00722498	0.00971843	0.00914764	0.00747523	0.0152255	0.00413866	0.00998312	0	0.00352949	0.0115718	0.00625305	0.0136119
		114	0.0223687	0.0223687	0.0185348	0.0259463	0.00954374	0.0210683	0.00802506	0.0132238	0.00661507	0.00671136	0.0129873	0.0169463	0.0206583	0.0305673	0.0140568	0.0246738	0.01805	0.011273	0.0155496	0.0174534	0.0067741	0.0107269	0.00402831	0.0116294	0.00663872	0.014596	0.0140445	0.0128937	0.011528	0.0180417	0.0174254	0.0252151	0.0131632	0.00572449	0	0.0144922	0.00783285	0.010233	0.00362839	0.00154023	0.00674324	0.00608238	0.00982627	0.0190324	0.0126234	0.00694755	0.0132346
		115	0.0142635	0.0142635	0.0232709	0.0146744	0.0170906	0.0253218	0.0130668	0.00394533	0.00631969	0.0103993	0.0171514	0.0193953	0.0142398	0.0274099	0.014992	0.0128824	0.0276115	0.026177	0.0232129	0.0145134	0.000901718	0.00459893	0.00842174	0.0125015	0.0118312	0.0088928	0.0155855	0.0144004	0.017916	0.0109594	0.00909469	0.0092712	0.0110667	0.0130222	0.00730319	0.0156494	0.0098569	0.00896712	0	0.000985166	0.00175448	0.00680626	0.00941164	0.0188541	0.0100867	0.00824344	0.00468426
		116	0.0106728	0.0106728	0.01703	0.0210253	0.016067	0	0.00810889	0.0147692	0.0194231	0.0170304	0.0140611	0.0160589	0.023992	0.0258969	0.0189043	0.0108868	0.00863184	0.0131675	0.0180342	0.0175131	0.00492706	0.0123949	0.00065089	0.0124486	0.00246395	0.00941299	0.0183978	0.0167844	0.0116823	0.00892483	0.0125953	0.0075672	0.00885862	0.0201758	0.0110696	0.00362779	0.00270055	0.00961932	0.00645233	0.0043093	0.0079506	0.0120489	0.0189856	0.0165012	0.0165357	0.00668081	0.0156604
		117	0.0256762	0.0256762	0.017932	0.0260542	0.016722	0.0169355	0.00350488	0.0200033	0.0140166	0.00596005	0.0222379	0.0231369	0.0271367	0.0343538	0.0223015	0.0196073	0.0156263	0.0209625	0.0214534	0.0177416	0.0131964	0.0114098	0.0161811	0.00742967	0.0125842	0	0.0106403	0.00756367	0.00805771	0.0181017	0.0166612	0.0156007	0.00728289	0.0113539	0.00839321	0.00730222	0.00360573	0.0133379	0.00243446	0.00705633	0.00698224	0.00666259	0.00855807	0.0178569	0.0205944	0.0178621	0.0146314
		118	0.0105054	0.0105054	0.0119825	0.0147024	0.0201353	0.0231822	0.0157873	0.00868354	0.013719	0.0182893	0.0273247	0.016006	0.0226456	0.0341079	0.0264707	0.0161772	0.0249862	0.0180591	0.00909885	0.0125265	0.0101568	0.0120867	0.00216388	0.0128213	0.00864555	0.00990075	0.0111417	0.0163798	0.00818068	0.0143607	0.0161659	0.0100245	0.010776	0.0110258	0.00752509	0.0122142	0.00733219	0.0137278	0.0154249	0.00418956	0.00677784	0.0040387	0.0223377	0.014048	0.0166695	0.0203515	0.0189415
		119	0.0139384	0.0139384	0.00769284	0.0113566	0.0154796	0.0204538	0.00519633	0.00774318	0.0148922	0.00869933	0.0139326	0.0118306	0.00761854	0.0240938	0.0154167	0.00692908	0.0191912	0.0178673	0.0252317	0.0130407	0.00838539	0.0197858	0.0116234	0.0148043	0.0144306	0.0144092	0.0215427	0.0139618	0.0294315	0.00535058	0.0054486	0.0140294	0.00886151	0.000896329	0.00657422	0.0112483	0.0164901	0.00701988	0.00777794	0.00906993	0.00990628	0.0149367	0.0124206	0.0162258	0.0123985	0.01005	0.0206574
		120	0.0136586	0.0136586	0.00429086	0.0119617	0.0107159	0.0188639	0.00639581	0.0122614	0.0169478	0.0109403	0.017736	0.0238752	0.0200439	0.0176004	0.0109593	0.0171275	0.0201259	0.018291	0.0161007	0.0172043	0.0108058	0.0109317	0.00732331	0.00772136	0.0206334	0.0130105	0.0155736	0.0148712	0.0254013	0.0145281	0.0166194	0.00335431	0.00498025	0.00279081	0.010173	0.0156033	0	0.00150399	0.00530955	0.00839806	0.00449587	0.00294096	0.0102302	0.0069884	0.00933149	0.00987486	0.0211602
		121	0.0178924	0.0178924	0.0113957	0.0194514	0.0178687	0.0226396	0.0191015	0.0195563	0.0218219	0.0135511	0.0255187	0.0258216	0.0299159	0.0273352	0.0222842	0.0186887	0.0213516	0.0175037	0.0199596	0.0129334	0.0104064	0.0133801	0.0172923	0.0103174	0.0201476	0.0179744	0.0197844	0.0105232	0.02105	0.0197113	0.0213651	0.0181716	0.0143068	0.0142704	0.0173246	0.0218656	0.0142418	0.0121421	0.0115049	0.0113353	0.0016927	0.0168544	0.0204011	0.0128119	0.0188449	0.0215483	0.0161965
		122	0.0159516	0.0159516	0.0105664	0.00884791	0.013289	0.0146225	0.0192057	0.00651391	0.0147358	0.00647549	0.0102909	0.0104586	0.00727089	0.0170676	0.0201466	0.0248947	0.0168035	0.0112048	0.011384	0.0148026	0.0125159	0	0.0147516	0.0224586	0.0126385	0.0141534	0.00321901	0.010867	0.0219417	0.0098597	0.0181201	0.0168807	0.019599	0.0130225	0.0155282	0.0186932	0.0160548	0	0.0115162	0.0104167	0.00788508	0.00883957	0.0112815	0.016256	0.0153177	0.0226298	0.0129637
		123	0.0265033	0.0265033	0.0135255	0.018269	0.0307249	0.0144328	0.00941913	0.0183461	0.0229933	0.00846285	0.0148904	0.0140751	0.0236756	0.0211616	0.0167537	0.023201	0.0167074	0.011594	0.017914	0	0.00935858	0.00416911	0.0109437	0.0180116	0.00826773	0.0181247	0.0168474	0.0127037	0.0169929	0.00890944	0.0209682	0.0213666	0.0208676	0.00763681	0.0163547	0.0174752	0.0135479	0.00737018	0.00420608	0.00812413	0.00267214	0.0046895	0.012753	0.0183897	0.0127362	0.0139717	0.0153724
		124	0.0213247	0.0213247	0.0227681	0.0162763	0.0231677	0.0331567	0.0231903	0.0207926	0.0206558	0.0170944	0.0117865	0.0155769	0.0256138	0.0399813	0.0249404	0.017443	0.0294583	0.0118209	0.0164958	0.019954	0.0192778	0.020254	0.0167325	0.0185979	0.0220378	0.0153796	0.0157721	0.0200837	0.0154644	0.00400483	0.0198228	0.0174436	0.0206285	0.0214602	0.0244798	0.0147481	0.0174751	0.00971675	0.0133987	0.0065343	0.0131913	0.0128071	0.0141187	0.0302195	0.0262994	0.0138214	0.0175556
		125	0.0204282	0.0204282	0.0265767	0.0216877	0.0200902	0.0170776	0.0190256	0.0226132	0.0212944	0.0198112	0.0151389	0.0151596	0.0204032	0.0250774	0.015049	0.0175431	0.0106668	0.0165221	0.0169622	0.0162419	0.00809261	0.0189797	0.01564	0.0166875	0.0135228	0.0142288	0.019602	0.0103079	0.00169072	0.010781	0.0091544	0.000550972	0.018352	0.0145431	0.0159027	0	0.0163442	0.011967	0.0148807	0.0136747	0.011771	0.0186267	0.0274912	0.0244714	0.0214751	0.0186271	0.0173074
		126	0.0162184	0.0162184	0.0230065	0.0189321	0.0132041	0.033626	0.0179094	0.013452	0.0281035	0.0244548	0.0211161	0.0225008	0.0311158	0.0294919	0.0234458	0.0330681	0.0303436	0.0168666	0.0191494	0.0203819	0.0148033	0.0213065	0.0195523	0.0252399	0.0127372	0.0192025	0.0180689	0.0239042	0.0271455	0.020036	0.016527	0.0276973	0.0240289	0.024254	0.0248829	0.028668	0.0162237	0.0111363	0.0218575	0.0143861	0.00943345	0.0200974	0.0269758	0.0222321	0.0262917	0.0290811	0.0276679
		127	0.0186169	0.0186169	0.0149685	0.0247447	0.014922	0.0269828	0.0183271	0.0134639	0.0217895	0.0140443	0.0225878	0.023702	0.0314932	0.026873	0.0206732	0.0210344	0.0279513	0.0293176	0.0233358	0.0216084	0.0152267	0.0251803	0.0148533	0.0198219	0.0227076	0.0177189	0.0219752	0.0110402	0.0185164	0.0200692	0.0105711	0.0162687	0.0178248	0.0145254	0.014275	0.0194955	0.0213619	0.0170464	0.0178118	0.0161085	0.0168969	0.00890412	0.0222416	0.0261513	0.0301791	0.0262095	0.0249664
		128	0.0213554	0.0213554	0.00662653	0.0304228	0.0278361	0.0237742	0.0149061	0.0241959	0.0144508	0.0181578	0.0169882	0.0144719	0.0180355	0.0237759	0.021055	0.0226222	0.0426822	0.020425	0.0196698	0.0241272	0.0126486	0.0182302	0.0168012	0.0177536	0.00904744	0.00920937	0.0135609	0.0189453	0.00312517	0.0115994	0.0163619	0.0163648	0.0161277	0.0132018	0.016191	0.0188131	0.0187502	0.0123637	0.0120356	0.0107054	0.0181588	0.0143703	0.0205421	0.0185741	0.0222426	0.0254744	0.0177354
		129	0.0335717	0.0335717	0.0315696	0.0310289	0.0202354	0.0270586	0.0166252	0.0242636	0.019237	0.0143177	0.0196393	0.020697	0.0113282	0.0284817	0.0197279	0.0234676	0.0281121	0.0273215	0.031279	0.0275322	0.0134469	0.0136999	0.0184906	0.00968133	0.0107516	0.0150434	0.0164655	0.00917187	0.0202481	0.0182286	0.0152667	0.0113839	0.00945858	0.0230128	0.0151601	0.0239566	0.0215875	0.0160815	0.00960657	0.00533718	0.0235624	0.0207007	0.021793	0.0305225	0.0198273	0.0167386	0.0136136
		130	0.0250055	0.0250055	0.0212556	0.0206748	0.0213179	0.0230771	0.0155469	0.0248613	0.0199869	0.0214063	0.0183406	0.020749	0.0217002	0.0193824	0.0212948	0.0231003	0.0301922	0.0151808	0.0232654	0.0120897	0.0210049	0.0239569	0.0228933	0.0224115	0.0161685	0.0116632	0.0166871	0.00476287	0.0141514	0.0119997	0.0201486	0.0145882	0.0129707	0.0140276	0.00408912	0.0163449	0.0114204	0.0165426	0.0162187	0.0170178	0.0174467	0.0202267	0.0210658	0.0225939	0.0148075	0.016164	0.0175862
		131	0.0311486	0.0311486	0.0218133	0.0278222	0.0194653	0.0232344	0.020912	0.03009	0.0212726	0.0262798	0.0208157	0.00939537	0.0293016	0.0280016	0.0288544	0.0273614	0.021907	0.024533	0.0227579	0.0226695	0.0175822	0.01978	0.0255725	0.0252532	0.0147203	0.0178062	0.0206446	0.0279228	0.0116764	0.0222825	0.0176	0.0204612	0.0143489	0.0165507	0.0154405	0.0200563	0.0181102	0.0162944	0.0147133	0.0208636	0.0199339	0.0227942	0.0245144	0.0327489	0.0288882	0.032617	0.0193943
		132	0.0310256	0.0310256	0.0259367	0.0315938	0.0260972	0.0341523	0.0247169	0.0310894	0.0180474	0.0193547	0.0110559	0.0289191	0.0284022	0.0377353	0.0288474	0.0237027	0.0257312	0.0190117	0.026602	0.020823	0.00968613	0.0192499	0.023285	0.0291452	0.0226544	0.0219681	0.027054	0.0172342	0.0215727	0.0162341	0.0184188	0.0171098	0.0220097	0.0202719	0.0180022	0.027857	0.0106969	0.0150364	0.020579	0.020644	0.026939	0.0207783	0.0176025	0.0283029	0.0237752	0.0246249	0.0213698
		133	0.0269816	0.0269816	0.019643	0.0287024	0.02265	0.0360784	0.0124121	0.022907	0.0178905	0.0208267	0.0165932	0.0155887	0.0208201	0.0334695	0.0238055	0.0290919	0.0201187	0.015093	0.0213725	0.0113557	0.00649033	0.0163142	0.0146117	0.0232908	0.0218287	0.0106748	0.00754482	0.0164758	0	0	0.014884	0.0234248	0.0222776	0.0139299	0.0130686	0.0231189	0.0194293	0.00214089	0.022409	0.0197608	0.0186814	0.0189065	0.0213645	0.0220707	0.021562	0.0221147	0.0191163
		134	0.0294376	0.0294376	0.0212625	0.027901	0.0206167	0.0339033	0.0169952	0.0244215	0.0204602	0.0150822	0.0194846	0.0225067	0.0293333	0.0254743	0.0184179	0.023495	0.0259509	0.0299043	0.029468	0.0220451	0.00759379	0.0177403	0.0152774	0.0213367	0.0224537	0.0163971	0.0171945	0.0268669	0.0211088	0.00604442	0.0104476	0.0177018	0.0112675	0.0204777	0.0148882	0.0126131	0.0175876	0.00741275	0.0142897	0.0158486	0.0226596	0.020082	0.0224143	0.026016	0.0281974	0.0161746	0.0210411
		135	0.0312886	0.0312886	0.0299202	0.0400858	0.0283334	0.0248392	0.0184036	0.0210881	0.0250055	0.0268144	0.0177434	0.0353001	0.0303752	0.0262331	0.0247307	0.038311	0.029333	0.0282824	0.0245311	0.0189072	0.0187335	0.0201277	0.0190164	0.0203975	0.0150575	0.0127039	0.0219875	0.0220914	0.0146025	0.0170394	0.026242	0.0236754	0.016954	0.0156814	0.0110039	0.0228872	0.0189709	0.0149019	0.0232896	0.0160339	0.0203539	0.0276404	0.0298496	0.0252951	0.0224265	0.0201592	0.0255537
		136	0.0347649	0.0347649	0.0338726	0.0381846	0.024548	0.0354347	0.0161703	0.0216661	0.0301445	0.0174891	0.0234468	0.0318449	0.0197333	0.0336058	0.0191588	0.0357865	0.0274879	0.0309781	0.0344024	0.0300917	0.0113284	0.0120352	0.0120403	0.0165678	0.0275831	0.0224679	0.026876	0.0151196	0.00809305	0.0167488	0.0244858	0.0234524	0.0217678	0.0227797	0.0202592	0.0242358	0.0229549	0.0110057	0.0171852	0.0211301	0.0223734	0.0271557	0.0287698	0.029955	0.0288771	0.0327013	0.0203114
		137	0.0404244	0.0404244	0.0290288	0.0379127	0.0253636	0.0304692	0.0212964	0.0258438	0.0349131	0.0236897	0.014547	0.0196317	0.0277948	0.0391085	0.0345097	0.0457472	0.0380492	0.0213136	0.0308043	0.0265912	0.0116664	0.0186576	0.013214	0.0192146	0.0199463	0.0122375	0.00973999	0.00914902	0.0204108	0.0130564	0.0201544	0.0173711	0.0110614	0.00828104	0.0156662	0.0127168	0.00829718	0.00361305	0.00481025	0.00717691	0.0151604	0.0204162	0.0189484	0.0196711	0.0260727	0.0185013	0.0186153
		138	0.0297906	0.0297906	0.0266488	0.0291466	0.0274783	0.0300628	0.0268023	0.0338627	0.0384615	0.03258	0.0275258	0.0292269	0.0446821	0.0450643	0.0350584	0.0311159	0.0323045	0.0318061	0.0296018	0.0363108	0.022951	0.0256822	0.0155069	0.0210464	0.0235511	0.0287691	0.0179532	0.0244316	0.0266311	0.00818314	0.0130464	0.0237472	0.0137239	0.020122	0.0193173	0.0217718	0.013932	0.0189296	0.0219433	0.02215	0.026526	0.0206415	0.0217039	0.0235281	0.0263277	0.0373985	0.025592
		139	0.0418003	0.0418003	0.0361053	0.0319248	0.0355378	0.0320438	0.015549	0.0361579	0.0238491	0.0182467	0.0304782	0.0381535	0.0344665	0.0420967	0.0409804	0.0345902	0.0219426	0.0264483	0.033621	0.0300894	0.0139209	0.0280603	0.0232603	0.0166524	0.0265811	0.02496	0.0303204	0.0296752	0.0193358	0.00738	0.0169691	0.0254895	0.0213625	0.0225344	0.0201287	0.0223177	0.024367	0.0278151	0.0235156	0.0215277	0.0249698	0.0263054	0.0256817	0.0287687	0.0307482	0.0296038	0.0211564
		140	0.0338339	0.0338339	0.0356217	0.0332103	0.0193567	0.0329461	0.0183991	0.0160812	0.0242704	0.034124	0.0315808	0.0298001	0.0354374	0.0487747	0.0341988	0.0362578	0.0245881	0.0294192	0.030022	0.0339546	0.0135582	0.0254533	0.0138328	0.0230888	0.0255852	0.0215032	0.018922	0.0100093	0.00875497	0.00864979	0.018455	0.0219082	0.0152011	0.022335	0.00989638	0.0246794	0.0268903	0.0117728	0.0119287	0.0112654	0.0274796	0.0249595	0.0272132	0.0268885	0.0287705	0.032482	0.0243349
		141	0.044396	0.044396	0.0398084	0.0354489	0.0351368	0.0380467	0.0288868	0.0280586	0.0223498	0.0291441	0.0354367	0.0324174	0.0428316	0.0509784	0.0346767	0.0305057	0.031411	0.0312448	0.0252623	0.0272426	0.0154549	0.0279161	0.0299529	0.0283788	0.0238087	0.0248784	0.0277665	0.0115138	0.0181355	0.0211299	0.015336	0.0337508	0.0181171	0.0292756	0.021022	0.0253341	0.0296875	0.0190589	0.0208719	0.0179452	0.0317158	0.0256546	0.0270668	0.0289526	0.0304214	0.0291591	0.0268187
		142	0.0371166	0.0371166	0.0308933	0.0392176	0.0238238	0.0401464	0.0281277	0.025142	0.0313275	0.0249896	0.0318186	0.02212	0.0437089	0.0478032	0.0349734	0.0261622	0.0320327	0.0262893	0.0287291	0.0252417	0.0168926	0.0262139	0.0236293	0.0270512	0.0172419	0.0195421	0.0273109	0.0114223	0.0241705	0.0107934	0.0225235	0.0228492	0.0121599	0.018165	0.0182672	0.0298414	0.028467	0.0166105	0.0090098	0.0157807	0.0321203	0.0257601	0.0308904	0.0322979	0.0297676	0.0180386	0.0223017
		143	0.0378595	0.0378595	0.0409851	0.0387036	0.0419597	0.0414712	0.0362533	0.041665	0.0334673	0.039322	0.0442152	0.0400362	0.0389086	0.0340217	0.034342	0.0469207	0.0384408	0.0331553	0.0456926	0.0362759	0.0156385	0.0167866	0.0168634	0.0222119	0.0250623	0.0258144	0.0232119	0.0156262	0.0204693	0.0122826	0.0167641	0.0264387	0.0193289	0.0233474	0.0244984	0.0282598	0.021792	0.0189818	0.0258814	0.0248985	0.0339787	0.0263616	0.0250662	0.0437884	0.0424765	0.0350669	0.0269885
		144	0.043619	0.043619	0.0375074	0.0411438	0.0450714	0.0470062	0.0407601	0.0398012	0.0340519	0.0434404	0.0373362	0.0342674	0.0392399	0.0375072	0.0286827	0.034285	0.0349754	0.0415821	0.0292454	0.0409359	0.0127735	0.0237283	0.0276496	0.0261168	0.0253567	0.0231866	0.0261157	0.0272202	0.014886	0.00674602	0.0126817	0.0234029	0.0166212	0.0249431	0.0195388	0.0247885	0.0235543	0.0207129	0.0232447	0.0212306	0.0255955	0.0304171	0.0312231	0.0293992	0.0388909	0.0304332	0.0339948
		145	0.0427662	0.0427662	0.0389664	0.0396759	0.0362722	0.0362916	0.033393	0.0450807	0.0378644	0.0434106	0.0309594	0.0355575	0.0361709	0.0370221	0.0336337	0.0332139	0.0358743	0.0320306	0.0218178	0.0346866	0.0215246	0.0251069	0.018411	0.0265117	0.0297689	0.0208582	0.0286912	0.0214372	0.0239873	0.0139603	0.0226687	0.01837	0.00506997	0.02085	0.0143862	0.0220541	0.0149102	0.0156274	0.0154968	0.0117253	0.0288717	0.0267334	0.0340766	0.0199845	0.0376191	0.0273396	0.0291226
		146	0.0555721	0.0555721	0.0446512	0.0387449	0.0353119	0.0415099	0.023883	0.0475061	0.0364704	0.0448286	0.044775	0.0414315	0.0444638	0.0472355	0.0275252	0.0432338	0.0363417	0.0464036	0.0475447	0.0524336	0.0239082	0.0293218	0.0322381	0.021988	0.019947	0.0261476	0.0271232	0.0102967	0.0278154	0.0195827	0.0258944	0.0286415	0.0112528	0.0143344	0.0230229	0.0255383	0.018146	0.027644	0.0179698	0.021285	0.0336084	0.0269453	0.0305015	0.0243121	0.0347843	0.0326785	0.0270428
		147	0.0493413	0.0493413	0.0342072	0.0393279	0.0434263	0.0333535	0.0360862	0.0273852	0.0370615	0.0412224	0.04972	0.0464048	0.0597829	0.0489115	0.0397702	0.0370511	0.0402625	0.0356442	0.0488932	0.0486544	0.0323439	0.0295595	0.0312657	0.0268373	0.0225663	0.0234495	0.0303212	0.019152	0.0170674	0.0246259	0.0142448	0.0251676	0.0188803	0.0251006	0.0201937	0.0228407	0.0363277	0.0223145	0.0252002	0.0186674	0.0310642	0.0335933	0.0402007	0.0257335	0.0230432	0.0270775	0.0260465
		148	0.0516848	0.0516848	0.0476519	0.0393816	0.0472318	0.0462945	0.0350489	0.0447418	0.0356956	0.0453991	0.0434518	0.0364916	0.0368442	0.0399407	0.037056	0.0387384	0.0446979	0.0481263	0.0551873	0.0434761	0.0261437	0.0272707	0.0157734	0.0234788	0.028824	0.0268975	0.0280113	0.0312288	0.0349056	0.0247587	0.0239018	0.0272832	0.0168545	0.023528	0.0245847	0.0302324	0.031445	0.0252366	0.0197504	0.0108956	0.0236078	0.0255357	0.0384381	0.0404616	0.03007	0.0227189	0.0269629
		149	0.0419833	0.0419833	0.0454226	0.0439357	0.0370961	0.0406062	0.0338199	0.0341396	0.0374062	0.0526696	0.0472058	0.0382179	0.0420395	0.0575179	0.0427195	0.047144	0.0334077	0.0375704	0.0489698	0.0507201	0.0315859	0.0330034	0.0324025	0.0327288	0.0390426	0.0280547	0.0319906	0.0232949	0.0250341	0.0187047	0.0125671	0.03168	0.0221817	0.0188454	0.0196548	0.028419	0.031613	0.0262603	0.0238151	0.0207138	0.0287556	0.0309673	0.0336101	0.025834	0.0332208	0.024918	0.0310877
		150	0.0476729	0.0476729	0.0449331	0.052564	0.0432354	0.0487067	0.0321844	0.0386699	0.0264893	0.0365675	0.0381033	0.0363239	0.0347722	0.0474873	0.0347147	0.0334439	0.0272073	0.0322411	0.0437862	0.0372591	0.0234557	0.0213147	0.0321108	0.0301032	0.0354555	0.0198601	0.0336073	0.0273373	0.0255618	0.0280412	0.0266811	0.0307756	0.0262869	0.0256044	0.0246776	0.0270745	0.0303884	0.0257098	0.0133075	0.0228175	0.026722	0.0278084	0.0358335	0.0381767	0.0352718	0.0262564	0.0300804
		151	0.0439439	0.0439439	0.0544047	0.0551878	0.0434896	0.0417393	0.0367173	0.0482732	0.0386859	0.0352007	0.0409662	0.0475259	0.0511422	0.0511987	0.0447015	0.036717	0.0455078	0.0379528	0.0487752	0.0454067	0.0239843	0.0304565	0.0309905	0.028963	0.025449	0.0234802	0.0282247	0.0290603	0.0202026	0.0176338	0.0313022	0.0343112	0.0249608	0.0336638	0.0332266	0.0284299	0.0284868	0.022924	0.0169219	0.0233184	0.0276253	0.0312522	0.042268	0.0450619	0.047988	0.0362036	0.0398636
		152	0.0543054	0.0543054	0.0549488	0.0561505	0.0518151	0.0528314	0.0386088	0.0522335	0.0474917	0.0389223	0.0398126	0.0439236	0.054155	0.0667913	0.0424315	0.0510611	0.0482113	0.0451084	0.0482638	0.0420355	0.0362623	0.0327952	0.0427833	0.0256135	0.0434478	0.0281039	0.0332859	0.0397406	0.0392941	0.0212946	0.0323715	0.0407815	0.0295976	0.0383486	0.0286066	0.0278333	0.0361617	0.0253206	0.0237835	0.0314328	0.0272409	0.037037	0.0314589	0.0511605	0.0450548	0.0445941	0.0419263
		153	0.0452163	0.0452163	0.0516753	0.0441171	0.0480386	0.0486951	0.0381045	0.0575714	0.0433648	0.0447638	0.0420805	0.0431957	0.0449306	0.0585269	0.0433259	0.0483148	0.0486532	0.0460627	0.0461651	0.0404022	0.0271157	0.0355555	0.0339327	0.0328784	0.0371685	0.029238	0.0405048	0.0353644	0.0322115	0.02028	0.0301126	0.0360765	0.0376834	0.0269832	0.0279175	0.0228399	0.0275452	0.0259409	0.0261789	0.0293422	0.0397535	0.0360007	0.0464661	0.0372281	0.0402336	0.0490621	0.0427754
		154	0.0583381	0.0583381	0.0537981	0.0644609	0.0528614	0.0588191	0.0382492	0.0426277	0.0423707	0.0410704	0.0397907	0.0455756	0.0459567	0.055097	0.0512002	0.0465518	0.0479968	0.0445931	0.0481979	0.0515671	0.0330835	0.0327781	0.0345314	0.0351613	0.0302004	0.0213509	0.0287479	0.0320388	0.0405071	0.0239056	0.0356387	0.042922	0.0293018	0.0422147	0.0419084	0.0377825	0.0296043	0.0281531	0.0222262	0.0223787	0.0332893	0.0417694	0.0300573	0.0497142	0.0324928	0.0383794	0.0406004
		155	0.0517736	0.0517736	0.050439	0.0561719	0.0518614	0.0505643	0.039197	0.0472621	0.0434835	0.0362457	0.0417791	0.0379285	0.0483785	0.0608436	0.0499358	0.0522275	0.0577909	0.0528796	0.0560492	0.0436464	0.0286071	0.0303316	0.0400141	0.0297978	0.0334637	0.0210686	0.0262688	0.0267731	0.035873	0.0218226	0.0329011	0.0329798	0.0351016	0.0336485	0.0304005	0.0381698	0.0328915	0.0249811	0.0284998	0.0209355	0.0357861	0.0381707	0.0442801	0.0379881	0.0449654	0.0394274	0.0436125
		156	0.0523134	0.0523134	0.0441186	0.0533631	0.0450944	0.0504371	0.0406241	0.0536649	0.0376124	0.0345306	0.0440069	0.0427142	0.0482535	0.0566619	0.046358	0.0540385	0.0519955	0.0466164	0.050472	0.0526034	0.0290121	0.0412981	0.0280721	0.0281069	0.0372165	0.0338914	0.0371433	0.036966	0.0415438	0.0300026	0.0336516	0.0291754	0.0340539	0.033943	0.0317193	0.032416	0.0304546	0.0198908	0.0263078	0.0270394	0.0369238	0.035184	0.0403649	0.0487253	0.0415738	0.0403008	0.0477193
		157	0.0470257	0.0470257	0.0456026	0.052308	0.0366766	0.0435047	0.0288904	0.0453016	0.0376522	0.0453587	0.0507682	0.0431875	0.0572144	0.0574989	0.0514324	0.0536994	0.0610393	0.0479457	0.0469524	0.0451918	0.018472	0.0345012	0.0372441	0.0290801	0.0273864	0.0270869	0.0307688	0.0371259	0.0314891	0.0225143	0.031819	0.0375765	0.0282005	0.0232549	0.0241174	0.0354147	0.0318632	0.0195535	0.0192864	0.0224741	0.0313598	0.0389595	0.037116	0.0451657	0.0375171	0.0333557	0.0390799
		158	0.0458961	0.0458961	0.045049	0.0533205	0.0445564	0.0550901	0.0442889	0.0519948	0.047567	0.0517143	0.0443098	0.0481955	0.0578988	0.0559565	0.0570959	0.0585425	0.0556918	0.0534331	0.0506437	0.0512731	0.0295661	0.0390836	0.0332088	0.0369496	0.0392642	0.0379326	0.0381993	0.0306618	0.0419092	0.0317073	0.0306643	0.0365261	0.0245165	0.0342439	0.0327866	0.0343281	0.0347783	0.0260203	0.0288574	0.0303172	0.0365145	0.0304275	0.0347149	0.0452996	0.0413357	0.0407946	0.0366377
		159	0.0557917	0.0557917	0.0435935	0.0517226	0.0464804	0.0505066	0.0475449	0.0504986	0.0458619	0.0584773	0.0540681	0.0442062	0.0528473	0.074001	0.0638874	0.0630883	0.0620571	0.0556717	0.0554043	0.0588734	0.0312023	0.0307244	0.0376234	0.0268446	0.0368659	0.0335672	0.0317678	0.0362731	0.0370265	0.0232732	0.0381374	0.0273977	0.0311423	0.0364899	0.0380252	0.0408733	0.0394807	0.0239692	0.0275595	0.0249949	0.0336577	0.0405506	0.0512984	0.0475265	0.047423	0.0449679	0.0480312
		160	0.0581469	0.0581469	0.0523344	0.0500141	0.0442924	0.0493422	0.027556	0.0539485	0.0408556	0.0452843	0.0494084	0.0445138	0.060955	0.0719447	0.0522559	0.0578968	0.0548189	0.0493569	0.0592513	0.0520709	0.0284884	0.0408336	0.0447444	0.0350568	0.0373836	0.0253331	0.0324503	0.0342574	0.0338607	0.0290761	0.0356692	0.0318966	0.0227523	0.0302894	0.0291234	0.0329717	0.0269889	0.028731	0.0200122	0.0221016	0.0413214	0.0359187	0.0542294	0.0515508	0.0428567	0.0409163	0.0410669
		161	0.0559868	0.0559868	0.0588204	0.0639403	0.0561836	0.0563354	0.0488305	0.0676965	0.0462602	0.0547062	0.0491319	0.05176	0.0593635	0.0750023	0.0584667	0.0586311	0.0593082	0.0511489	0.0581723	0.0545487	0.0345529	0.042448	0.0333408	0.0351394	0.0372761	0.0367826	0.0416001	0.029708	0.0333892	0.0344272	0.034567	0.0366619	0.0323986	0.0402228	0.0288658	0.0375246	0.0355151	0.0286175	0.0213922	0.0290617	0.0458069	0.042567	0.0518764	0.0580865	0.0573851	0.0465347	0.0499134
		162	0.0623193	0.0623193	0.0540721	0.0524108	0.0506941	0.0575617	0.0389062	0.0663722	0.0460303	0.0429918	0.0493779	0.0475176	0.0537358	0.0703202	0.06076	0.0550634	0.0617797	0.051309	0.0548935	0.0565912	0.0399069	0.0250828	0.0387479	0.0381102	0.0451697	0.03574	0.03806	0.035634	0.0385935	0.0326082	0.0404659	0.0349125	0.0365515	0.0446937	0.0408012	0.0384721	0.0373576	0.0359721	0.0376963	0.040491	0.0452695	0.0472125	0.0545869	0.0620778	0.0472308	0.0471415	0.0532294
		163	0.0620907	0.0620907	0.0684219	0.0609172	0.0523322	0.0576232	0.0459131	0.0689545	0.0478235	0.0542484	0.0627855	0.0514494	0.0638979	0.0652465	0.0590858	0.0612171	0.0520028	0.049555	0.0501324	0.0609388	0.0451689	0.0515876	0.0469517	0.0424966	0.0411666	0.0377608	0.046183	0.0405233	0.0416221	0.0308123	0.0267867	0.0284319	0.0284778	0.0434261	0.0355143	0.0403408	0.0404874	0.0296044	0.041953	0.044974	0.0461193	0.0416463	0.0520408	0.0595975	0.053599	0.0489804	0.0493632
		164	0.0601853	0.0601853	0.0626723	0.0662976	0.062079	0.0637996	0.0492348	0.0618016	0.0484124	0.050063	0.0569754	0.0615207	0.0752107	0.0740578	0.0531299	0.0516545	0.056162	0.0557739	0.050027	0.0493023	0.0406702	0.0444092	0.0532925	0.0429693	0.0469733	0.0331274	0.0435678	0.0438382	0.0423159	0.0255286	0.03209	0.0380375	0.0402105	0.0280067	0.0324787	0.048768	0.0511701	0.0414004	0.0349308	0.0407384	0.0459521	0.0434316	0.0562114	0.0614425	0.0520866	0.0517913	0.0533565
		165	0.0619592	0.0619592	0.0534258	0.0600185	0.0589927	0.0671122	0.0571224	0.0687141	0.0572406	0.0640892	0.0642813	0.05376	0.0715907	0.0692	0.0558705	0.0562314	0.0649113	0.0618816	0.0531355	0.061706	0.0419094	0.0493381	0.0475109	0.0351527	0.0386915	0.0332187	0.0331875	0.0475818	0.0500557	0.0308385	0.0485317	0.0445814	0.0438443	0.0463664	0.040545	0.0403126	0.0461373	0.04521	0.0466242	0.0365605	0.0469773	0.0532138	0.0578737	0.0482279	0.051177	0.0551571	0.0501642
		166	0.0555508	0.0555508	0.0565249	0.0612553	0.0540584	0.0624584	0.0545724	0.0702435	0.051955	0.0610139	0.0529009	0.0528912	0.0684351	0.0763765	0.0534715	0.0608681	0.0703969	0.0554879	0.0546135	0.0549722	0.0415972	0.0477677	0.0424428	0.0432718	0.0542117	0.0430513	0.05498	0.0540125	0.0446438	0.0439681	0.0446434	0.0504629	0.0373434	0.0421274	0.0462243	0.0505629	0.0467172	0.0380251	0.0421417	0.0410768	0.0428994	0.0376174	0.0622548	0.049303	0.0562174	0.0567737	0.0534451
		167	0.0602815	0.0602815	0.0597617	0.0704537	0.0653878	0.0582352	0.0524399	0.074458	0.0556122	0.0673882	0.0594018	0.0576416	0.0643275	0.0834166	0.069474	0.0733825	0.0718872	0.0535018	0.0596028	0.0551065	0.0422907	0.0472704	0.0450867	0.0366673	0.0501139	0.0412672	0.0405251	0.0414202	0.0507883	0.0381062	0.0392564	0.0486279	0.042767	0.0508013	0.0442061	0.0467869	0.0389071	0.030572	0.0438644	0.0373012	0.0481003	0.0519312	0.0653742	0.0732585	0.0544509	0.0587013	0.0523788
		168	0.0610033	0.0610033	0.0568131	0.0675712	0.0643697	0.0793142	0.0468113	0.0694477	0.0497854	0.0652683	0.0568653	0.0496645	0.0638351	0.0827281	0.0561678	0.0650717	0.06861	0.0570558	0.0592976	0.0620263	0.032302	0.0456146	0.0415665	0.0465549	0.0534329	0.0357583	0.0482695	0.0439666	0.0574272	0.0344873	0.0471915	0.0557096	0.0357081	0.0469802	0.0413838	0.049789	0.0435799	0.0357346	0.037661	0.0489054	0.0467989	0.0497465	0.0602059	0.0563278	0.056984	0.0577482	0.0495146
		169	0.0703686	0.0703686	0.0586668	0.0514401	0.0555136	0.0702093	0.0554191	0.0610151	0.0484814	0.0650313	0.0584607	0.0543795	0.0688116	0.0775393	0.0607076	0.0590093	0.0703044	0.0568682	0.061289	0.0689576	0.0443896	0.0564327	0.0548932	0.048577	0.0547715	0.0464838	0.0439266	0.0483275	0.0594754	0.040419	0.0475846	0.0462166	0.0412175	0.0505819	0.0409815	0.0567341	0.0549702	0.0452255	0.0495321	0.0524622	0.0492294	0.0499126	0.0547752	0.0637687	0.0631348	0.0479394	0.0474602
		170	0.0723431	0.0723431	0.0656636	0.0638977	0.0592273	0.0762326	0.0567767	0.0755747	0.0559931	0.0666598	0.0684594	0.056347	0.070993	0.0738757	0.0725371	0.0803633	0.0795933	0.0548757	0.0687979	0.0580768	0.0455676	0.062337	0.0492815	0.0446209	0.0489695	0.050573	0.0516108	0.0449414	0.0430607	0.0450853	0.0507079	0.0562366	0.0451292	0.0507528	0.0341012	0.0472175	0.0570022	0.0412997	0.0374007	0.0462772	0.0489162	0.0506313	0.0629144	0.070288	0.057215	0.0516555	0.0424839
		171	0.0630646	0.0630646	0.0551348	0.0688409	0.0576905	0.0613263	0.0541921	0.0796801	0.0589547	0.0619835	0.0706493	0.0595718	0.0681758	0.0808044	0.0646689	0.0785906	0.0650041	0.0586524	0.0560269	0.0663537	0.0496258	0.0441404	0.0527825	0.0418129	0.0441636	0.0414786	0.0443264	0.0516084	0.0529143	0.0357324	0.0465338	0.0547627	0.0492336	0.0459312	0.0429298	0.0486567	0.0509148	0.0463236	0.0364134	0.0412246	0.0470659	0.0487354	0.0646638	0.0704214	0.0673845	0.0611551	0.0582366
		172	0.0668057	0.0668057	0.0599761	0.0637778	0.0595598	0.0540357	0.0495948	0.0751936	0.0662751	0.0754482	0.0777341	0.0652559	0.0718777	0.0805876	0.064135	0.0668745	0.0685147	0.0506837	0.0589569	0.056877	0.0358318	0.0451372	0.0532831	0.0475595	0.0509736	0.0380695	0.0489063	0.051662	0.0495626	0.0402353	0.0478246	0.0483272	0.0511676	0.0489291	0.0455068	0.0504692	0.0389078	0.0383389	0.0398109	0.0481097	0.0506966	0.0474299	0.057548	0.0728416	0.0750089	0.0644605	0.0605351
		173	0.0728359	0.0728359	0.0743172	0.0754542	0.0742414	0.0794122	0.0533119	0.0767025	0.0608641	0.0769723	0.0788222	0.0663117	0.0788477	0.0875637	0.0680455	0.0695385	0.0628376	0.0571874	0.0597143	0.0611508	0.0495732	0.0593224	0.0626244	0.0556563	0.0494774	0.0516157	0.0545961	0.0677036	0.0612673	0.0403567	0.046156	0.0470216	0.0541578	0.0493118	0.0438517	0.0512217	0.0568475	0.0487305	0.0489329	0.0503146	0.0563084	0.0544548	0.0622945	0.0697074	0.0710536	0.0599732	0.0529239
		174	0.0636363	0.0636363	0.0675978	0.0666297	0.0725208	0.0734242	0.0617474	0.0702136	0.0661393	0.0615975	0.0640807	0.0605833	0.0718436	0.0850591	0.0697897	0.0617037	0.0769258	0.0642088	0.0597673	0.0626057	0.047692	0.0517021	0.0523646	0.0500705	0.0635676	0.0562298	0.0593907	0.0630214	0.0701353	0.0470553	0.0477084	0.0462334	0.0526853	0.060589	0.0505197	0.0566659	0.0618582	0.0488461	0.0458587	0.0570888	0.0530607	0.0649381	0.067603	0.0874355	0.0672761	0.0598391	0.0514426
		175	0.0675263	0.0675263	0.0681314	0.0654745	0.0639203	0.0694919	0.0609389	0.0792713	0.0539292	0.0620032	0.0729462	0.0673147	0.0792882	0.085791	0.0701058	0.0746969	0.0709121	0.0690268	0.0638973	0.0688559	0.056126	0.0528254	0.0533494	0.0577003	0.0708211	0.0570452	0.0644943	0.0575311	0.0724818	0.0541711	0.0562099	0.0531992	0.059834	0.061899	0.0574013	0.0616429	0.0641867	0.0539214	0.0440761	0.0462281	0.0534588	0.0583633	0.0705555	0.075813	0.0700384	0.0635477	0.0621235
		176	0.0805367	0.0805367	0.0697356	0.0645973	0.0659908	0.0755286	0.0567539	0.0856775	0.0638523	0.066393	0.0643167	0.0604499	0.0747503	0.0793371	0.0745887	0.0674663	0.0763478	0.068724	0.0654119	0.0690933	0.0486313	0.0544147	0.0588453	0.0609159	0.070877	0.0499334	0.0530089	0.0564476	0.0610446	0.0523227	0.0591788	0.048982	0.0527164	0.0621408	0.063005	0.0681045	0.06359	0.0472096	0.0475885	0.0531883	0.0694307	0.0620965	0.0706054	0.0747222	0.0698001	0.0668908	0.0654352
		177	0.0730014	0.0730014	0.0744035	0.0827827	0.0702668	0.0769439	0.0674573	0.07898	0.070715	0.0762818	0.0790841	0.0671524	0.0755286	0.0904047	0.0673779	0.067224	0.0741164	0.0676907	0.0571186	0.066904	0.06261	0.0631795	0.0687686	0.0582444	0.0732273	0.0537223	0.0557624	0.0630289	0.0624572	0.0462937	0.056599	0.0550528	0.0528277	0.0645118	0.0602902	0.0666004	0.065838	0.0585745	0.0601733	0.0544934	0.0656243	0.0676769	0.0838028	0.0781271	0.0706613	0.0733268	0.0637181
		178	0.0801814	0.0801814	0.0778949	0.0727636	0.0583863	0.0756149	0.067426	0.0840228	0.0666885	0.0840418	0.0745684	0.0679251	0.0786142	0.0883894	0.0810024	0.0719365	0.0924076	0.0749588	0.0754186	0.073656	0.0559749	0.0543484	0.0591653	0.0676681	0.065084	0.0619302	0.0713947	0.0674338	0.0722507	0.0582719	0.0662426	0.0644709	0.0548892	0.0643148	0.056705	0.0587574	0.0595799	0.0538321	0.0637725	0.0668912	0.0704609	0.0669831	0.0753212	0.0823879	0.068513	0.0752455	0.0677122
		179	0.0826758	0.0826758	0.0728811	0.0747102	0.0724312	0.0777985	0.0556834	0.0780468	0.0683305	0.0731476	0.0777324	0.0721761	0.0870059	0.0913275	0.0747206	0.0749138	0.0836442	0.0715764	0.0802544	0.0724528	0.0575918	0.0633361	0.069476	0.0640673	0.068361	0.0682699	0.0753181	0.0663066	0.0713864	0.0544578	0.0702557	0.0641047	0.0633711	0.0688413	0.0587687	0.0694317	0.0610043	0.0594341	0.0554226	0.0657516	0.0767413	0.0768227	0.0895915	0.0897313	0.076246	0.0724048	0.0675277
		180	0.0790724	0.0790724	0.080922	0.0833565	0.0810461	0.0842491	0.0757754	0.0788792	0.0652672	0.0823012	0.0814094	0.0721158	0.0794236	0.083493	0.0750444	0.0793694	0.0808146	0.0749462	0.078746	0.0776712	0.0626233	0.0678749	0.0706973	0.0647439	0.0672454	0.0629408	0.0718303	0.0733886	0.0759809	0.0611083	0.0610435	0.0654646	0.0623041	0.0768336	0.0658959	0.0684282	0.0615993	0.064256	0.0641815	0.070791	0.065259	0.0680995	0.0776102	0.0833396	0.0724213	0.0669358	0.0665273
TRS model	Data type		Normalized Data
	Tissue ID		R18-574-02																				R18-575-02																				R18-576-02
	Scene ID		s1	s2	s3	s4	s5	s6	s7	s8	s9	s10	s11	s12	s13	s14	s15	s16	s17	s18	s19	s20	s1	s2	s3	s4	s5	s6	s7	s8	s9	s10	s11	s12	s13	s14	s15	s16	s17	s18	s19	s20	s1	s2	s3	s4	s5	s6	s7
	Angle	0	0.0391586	0.0401775	0.0254997	0.0403665	0.0297757	0.0505909	0.0389545	0.0298211	0.0302658	0.0247028	0.0231948	0.0252612	0.0298325	0.0344459	0.0303893	0.0396833	0.0272493	0.0323336	0.0208521	0.0287312	0.0483166	0.0436558	0.038508	0.071172	0.0419827	0.0558049	0.0623042	0.0480332	0.0622981	0.0532281	0.0481415	0.0515699	0.0557061	0.0462675	0.0528362	0.0550269	0.0412443	0.0511	0.0685646	0.0487125	0.0530679	0.0342957	0.046504	0.0436608	0.0445879	0.0357735	0.0269879
		1	0.0254999	0.0219995	0.0125442	0.0289676	0.0247653	0.0236923	0.0208846	0.0225813	0.0258786	0.0210898	0.0234253	0.0347205	0.027391	0.0311339	0.0322067	0.0290549	0.0358871	0.0334777	0.0255147	0.0306096	0.0499308	0.0438722	0.0310231	0.0503159	0.0341504	0.033585	0.0364315	0.0333479	0.0361638	0.0336575	0.023658	0.0280285	0.0393074	0.0253106	0.0347342	0.0369111	0.028654	0.0317738	0.0401203	0.0263136	0.0552822	0.0441059	0.0449432	0.0423526	0.0403825	0.0320963	0.0258671
		2	0.0249115	0.0245294	0.0172418	0.0346591	0.0283555	0.0392977	0.0277822	0.0255973	0.0238561	0.023114	0.0290723	0.0152564	0.0308696	0.0293424	0.0272471	0.0169057	0.0265299	0.0218133	0.0299867	0.0289346	0.0378408	0.0414882	0.0346692	0.0544099	0.0329283	0.0363708	0.0300426	0.0382139	0.0546682	0.0293047	0.0345209	0.0170517	0.0389871	0.0280382	0.0341516	0.0452205	0.0317828	0.0378132	0.0476138	0.0381108	0.052129	0.0401337	0.0433792	0.0395865	0.0397162	0.0281006	0.0324291
		3	0.0315372	0.0385093	0.0180225	0.0389967	0.0341911	0.0503375	0.028545	0.0215315	0.0315147	0.0230798	0.0190614	0.025603	0.0379819	0.0220344	0.0328148	0.0327412	0.0252863	0.0236686	0.0319942	0.0251046	0.0390942	0.0348957	0.0299539	0.0612952	0.0402925	0.0417383	0.041292	0.0327234	0.0506139	0.033808	0.0247918	0.0309081	0.0425354	0.0402491	0.0485284	0.0355052	0.0309048	0.0372807	0.0508753	0.0351209	0.0479303	0.028652	0.0413576	0.0414165	0.0387353	0.0342478	0.0241322
		4	0.0299831	0.0282995	0.0188942	0.0395625	0.039405	0.0379576	0.03412	0.0321626	0.028656	0.0248071	0.0287304	0.0241276	0.0194749	0.0191164	0.0332073	0.027787	0.0208651	0.0185585	0.0283144	0.0140938	0.0347473	0.0416367	0.0317396	0.0615409	0.0346674	0.0378739	0.031445	0.0329033	0.0438209	0.0327764	0.0277038	0.0342816	0.0432864	0.0307264	0.0433127	0.0360454	0.0315744	0.0305027	0.0503616	0.0282206	0.0533821	0.0430308	0.0401855	0.0354694	0.0398753	0.0302395	0.0301721
		5	0.0262682	0.0234887	0.0148952	0.0264798	0.0286766	0.0263104	0.0189241	0.0199745	0.021782	0.0175609	0.0258102	0.0252781	0.0255428	0.0217418	0.0368072	0.0313973	0.0270622	0.018387	0.023514	0.020107	0.0327715	0.0353868	0.0311493	0.0507671	0.0313327	0.0408058	0.0254955	0.0304595	0.0418521	0.0232466	0.0274814	0.0263552	0.0407785	0.0258125	0.0240227	0.0293848	0.0303582	0.0324217	0.0502423	0.0224288	0.0442079	0.0356571	0.0454226	0.0349981	0.0337395	0.0327385	0.0281219
		6	0.0243873	0.0284431	0.0195158	0.026956	0.0229586	0.0398384	0.0167708	0.0187647	0.0257649	0.0263563	0.018489	0.0188363	0.0258197	0.0172305	0.0273888	0.0388562	0.0178636	0.0217264	0.0182412	0.0174458	0.035184	0.0355707	0.0273561	0.0470297	0.0303009	0.0324474	0.0299976	0.0349426	0.0375583	0.030154	0.0247359	0.0355292	0.0303119	0.0299709	0.0222219	0.0334498	0.0312019	0.0394126	0.0471757	0.0374803	0.0457857	0.0385992	0.0478628	0.029834	0.0404655	0.029057	0.0283304
		7	0.0301462	0.0285011	0.00869682	0.0316399	0.02246	0.0298422	0.0274395	0.0314802	0.0246855	0.023636	0.0235435	0.0184102	0.0217691	0.0225092	0.0297036	0.0334721	0.0278653	0.0300773	0.0197244	0.0195869	0.0339708	0.0327133	0.0241463	0.0306507	0.0301241	0.0268084	0.0253413	0.0367973	0.0364516	0.0284282	0.0330659	0.0238984	0.0311767	0.0253867	0.0359562	0.0377563	0.0347455	0.0390769	0.0537258	0.0249927	0.0475982	0.0314964	0.0545941	0.0295978	0.0325126	0.0262088	0.0249025
		8	0.0248602	0.0282342	0.0190617	0.0339862	0.0256713	0.0297598	0.0237731	0.0251233	0.0185649	0.0219219	0.0215211	0.0267695	0.0319495	0.0234545	0.0285512	0.0256371	0.0287205	0.0284264	0.0197701	0.0146944	0.0336596	0.0363581	0.0311125	0.0360831	0.0315001	0.042741	0.0337808	0.0286022	0.0341975	0.0387056	0.0294145	0.0241231	0.0272908	0.0240868	0.0269441	0.0406545	0.026633	0.0332365	0.0440777	0.0190247	0.0558072	0.0419668	0.0398776	0.0336352	0.0412799	0.0325643	0.0244243
		9	0.0240327	0.0226156	0.0112509	0.034311	0.0286537	0.0295857	0.0242189	0.0261457	0.0179014	0.0139765	0.0278168	0.0218168	0.0282757	0.0214914	0.025056	0.0266678	0.0238172	0.0154921	0.0191777	0.0251471	0.0296973	0.0262222	0.0305014	0.0509852	0.0325599	0.033208	0.0275335	0.0302818	0.0331872	0.0371826	0.0252316	0.0276526	0.027644	0.0253826	0.0344784	0.0404679	0.0249927	0.0322451	0.0404049	0.0289564	0.0491751	0.0396032	0.043789	0.0414019	0.0418484	0.0346627	0.0263314
		10	0.0242518	0.0190891	0.0131556	0.0264446	0.0330993	0.0256662	0.0220125	0.0227588	0.0245334	0.0280089	0.0210103	0.02065	0.0248185	0.0217722	0.0206807	0.0246685	0.0253041	0.0126235	0.0176818	0.0157157	0.0298421	0.0297327	0.0219914	0.0393929	0.0265521	0.0253424	0.0404416	0.0365027	0.0432455	0.0416237	0.0309107	0.0258951	0.0430196	0.0186527	0.0327396	0.033213	0.0310701	0.0348164	0.046344	0.0191788	0.0422018	0.0343921	0.0351058	0.0314359	0.0450495	0.0332926	0.0295582
		11	0.0250231	0.025056	0.0136484	0.0380474	0.0264969	0.0337347	0.0151887	0.0189396	0.0256933	0.0197475	0.026371	0.0173422	0.0257307	0.0182269	0.0333144	0.0307385	0.0302251	0.0190102	0.0148923	0.013359	0.0368194	0.0442089	0.0252538	0.0537086	0.0310863	0.028829	0.0358826	0.0323466	0.037814	0.0326357	0.0294673	0.0233116	0.0496395	0.0276823	0.0386294	0.0390665	0.0245718	0.0284493	0.0487025	0.0248781	0.0520971	0.0375111	0.0424807	0.0309591	0.0390399	0.0346099	0.0245548
		12	0.00786494	0.0165854	0.0145918	0.0363257	0.0392405	0.029784	0.0173787	0.016563	0.0221498	0.0165339	0.022575	0.0272473	0.030155	0.0232148	0.0251924	0.0206661	0.0129733	0.0202772	0.0188672	0.0172777	0.0378185	0.0347954	0.0251589	0.0493234	0.027299	0.0366632	0.038607	0.0325016	0.0365957	0.0264631	0.0203366	0.0283134	0.0372791	0.0351014	0.0461733	0.0406091	0.0241941	0.0239155	0.0391869	0.0244824	0.0524867	0.0414648	0.0401822	0.036566	0.0382801	0.0321555	0.0254101
		13	0.0178371	0.0177116	0.0112515	0.028345	0.0250258	0.0187623	0.0162167	0.0202026	0.0155813	0.0193324	0.0236016	0.0168321	0.0331585	0.0289472	0.0121209	0.0204851	0.0190692	0.0232257	0.0249792	0.0137015	0.0359019	0.0245022	0.029403	0.0516714	0.0284704	0.0263408	0.0365761	0.0277601	0.0386073	0.0310602	0.0359517	0.0256709	0.0299225	0.0276963	0.0375976	0.0374728	0.0269769	0.0260577	0.0525253	0.0286529	0.0362042	0.0271717	0.0303109	0.0299908	0.0353115	0.0345942	0.0232041
		14	0.0188599	0.0122464	0.0200525	0.0254358	0.0237676	0.036401	0.0205748	0.0203034	0.0252775	0.0198033	0.0311992	0.0207207	0.0286354	0.0266483	0.01276	0.0174438	0.0103536	0.013285	0.0250322	0.00945003	0.0329128	0.0247876	0.0325754	0.0480548	0.0288694	0.0355722	0.0315982	0.0240308	0.0335933	0.0293961	0.0267391	0.0282869	0.0342518	0.0272123	0.0319149	0.030049	0.0214656	0.0286327	0.0460668	0.0263763	0.0374792	0.0381423	0.0194763	0.0186788	0.0303231	0.0336543	0.0372647
		15	0.0171703	0.0212926	0.00970316	0.0293139	0.0255128	0.0262508	0.0196639	0.0139502	0.0185232	0.0160225	0.0249237	0.0252139	0.0238943	0.00901186	0.0136072	0.0201387	0.0211208	0.014734	0.0167785	0.00743655	0.0346189	0.0387321	0.0298991	0.0564588	0.0229829	0.0224585	0.0284376	0.032633	0.0396699	0.0278711	0.026213	0.0220705	0.0319734	0.0291471	0.0313403	0.032335	0.0215392	0.0277006	0.041797	0.0254057	0.0318379	0.0296608	0.0401215	0.0339612	0.0354829	0.0288961	0.0310589
		16	0.0290771	0.0202198	0.0132591	0.0210855	0.0180852	0.0279816	0.0165526	0.0251579	0.0127907	0.0103609	0.0198648	0.0213718	0.020109	0.0179357	0.0160224	0.012182	0.0259673	0.0115806	0.0175888	0.0180995	0.031457	0.0330472	0.0311264	0.0395999	0.0255566	0.0291404	0.0202715	0.0283027	0.0428827	0.0360583	0.0312035	0.0284352	0.0423221	0.0311452	0.0390582	0.0380499	0.0298588	0.0282094	0.0472677	0.0335233	0.0376297	0.0329432	0.0391095	0.0340968	0.0334019	0.0326583	0.0310163
		17	0.0205125	0.0255217	0.0123256	0.0250133	0.0283471	0.0222204	0.0168385	0.0122671	0.0227208	0.0148498	0.0223506	0.0199732	0.0240769	0.021395	0.020152	0.0161784	0.020784	0.0213174	0.0277887	0.0224464	0.0422172	0.0415065	0.0266136	0.0414043	0.033555	0.0307289	0.0311905	0.0359738	0.0464045	0.0355723	0.0271325	0.0298203	0.0291074	0.0308386	0.0389308	0.033573	0.0258347	0.0249952	0.0498726	0.03131	0.0351964	0.0274415	0.0273142	0.0382715	0.0306925	0.0204322	0.0268798
		18	0.0188665	0.0236812	0.00258093	0.0244274	0.0272639	0.0275828	0.0216236	0.014013	0.0242977	0.02251	0.0186408	0.0120213	0.0166659	0.0106806	0.0240452	0.0101149	0.0174651	0.00560935	0.0132656	0.0169791	0.0366678	0.0334901	0.0236529	0.0503112	0.0273512	0.0299047	0.0323625	0.0223906	0.0263189	0.0243976	0.0215337	0.0195887	0.0283707	0.0197298	0.0285174	0.0448122	0.0255242	0.0290109	0.0461811	0.0318757	0.0317112	0.0285416	0.0352517	0.0274516	0.0409215	0.029091	0.0178873
		19	0.015832	0.0152101	0.00612412	0.014429	0.014253	0.0199244	0.0216652	0.0157873	0.0160714	0.0109997	0.0211618	0.0241366	0.0290984	0.0148323	0.0223923	0.0112147	0.01445	0.0128749	0.0127538	0.0145111	0.0323118	0.0411677	0.019981	0.0501605	0.0371329	0.0252356	0.0338121	0.0338392	0.0376669	0.0332224	0.0255231	0.0222685	0.0371073	0.0250895	0.0361382	0.0377299	0.0195967	0.0264446	0.0576288	0.0356222	0.0393074	0.0275447	0.0357424	0.0334766	0.0366272	0.0266625	0.0167992
		20	0.0109766	0.0173403	0.0114925	0.0204107	0.0136796	0.0260747	0.01863	0.0291219	0.0205149	0.0105612	0.0208054	0.0168521	0.0210254	0.0135518	0.0113394	0.0169606	0.02522	0.0233547	0.0144487	0.0183948	0.0363694	0.0266619	0.0198147	0.0434761	0.0291622	0.0365478	0.0303249	0.0360961	0.0306416	0.0299444	0.0278661	0.0274479	0.024875	0.0287314	0.032969	0.0344337	0.027072	0.0358819	0.0530517	0.0280545	0.0346622	0.0292278	0.0245675	0.0219291	0.0273561	0.0287847	0.0226742
		21	0.0250788	0.029075	0.00666537	0.0228332	0.0230385	0.0217867	0.0127274	0.0153263	0.023354	0.0178093	0.00971993	0.0194757	0.00884623	0.00935789	0.0180224	0.0180297	0.0136813	0.0088506	0.0194881	0.0194309	0.0331048	0.0364642	0.0271871	0.0306839	0.0242028	0.027144	0.0292229	0.0253804	0.0377786	0.0334656	0.0314606	0.0292363	0.0338016	0.0295739	0.0356714	0.0312104	0.0259051	0.0274147	0.0426085	0.0315829	0.036561	0.030394	0.0302327	0.0270262	0.0233952	0.0242801	0.0212749
		22	0.017571	0.0172489	0.0143968	0.0195795	0.0155674	0.0232605	0.0154266	0.00923871	0.0237466	0.0187382	0.0192437	0.0146183	0.0155789	0.0150682	0.0222988	0.015367	0.0197913	0.0172144	0.0115224	0.0244199	0.033931	0.036154	0.0195663	0.0401956	0.0279012	0.0270142	0.0300845	0.0325353	0.0346032	0.0237422	0.024673	0.0293423	0.030763	0.0324114	0.0257782	0.033415	0.027102	0.0361956	0.0509153	0.0345156	0.0395976	0.0284357	0.0292429	0.0189131	0.0303927	0.0265473	0.0235894
		23	0.0063435	0.0124385	0.0103697	0.0188233	0.00904831	0.0139419	0.0111342	0.0102425	0.0107937	0.0200088	0.0137135	0.017225	0.0104517	0	0.0173271	0.0196618	0.017712	0.0150459	0.00938051	0.0137215	0.0267193	0.0241819	0.0180995	0.0397333	0.0190211	0.0270832	0.0199809	0.0189777	0.0327044	0.0215284	0.0249926	0.0274065	0.0362521	0.0341086	0.031312	0.0260454	0.026424	0.0212567	0.0490542	0.0313252	0.033447	0.0164983	0.0238445	0.0184134	0.0226152	0.0301965	0.0285629
		24	0.0142877	0.0137944	0.00869422	0.0177676	0.0156504	0.0256492	0.0150206	0.0192415	0.0130957	0.020382	0.00867854	0.0137867	0.00735122	0.00689036	0.0252075	0.021464	0.0165188	0.00754678	0.0195469	0.0141206	0.0317646	0.0298882	0.0264273	0.0377785	0.0244044	0.0282967	0.0294498	0.0198049	0.0367757	0.0279475	0.0270862	0.0272347	0.0375179	0.0275758	0.0352257	0.0316692	0.0310994	0.0283078	0.0449161	0.0290485	0.0362612	0.0152583	0.0268341	0.0319903	0.0384334	0.0248625	0.0239796
		25	0.00933223	0.016919	0.0109403	0.0220704	0.022477	0.0306408	0.0196845	0.0152697	0.0172915	0.0161082	0.013277	0.0142801	0.00574995	0.0171218	0.0203799	0.0150733	0.0186572	0.00668194	0.00261333	0.0143195	0.0295823	0.0331827	0.021587	0.0457631	0.0265929	0.0302567	0.0316129	0.0241309	0.0308961	0.0221178	0.0339733	0.0305915	0.0384153	0.0311081	0.040262	0.0352513	0.0268857	0.0283011	0.0350205	0.0237874	0.0442466	0.0220935	0.0324079	0.0305644	0.0372038	0.026368	0.019001
		26	0.0129701	0.0168521	0.0114212	0.0243459	0.0144267	0.0228549	0.0180739	0.0219964	0.0150601	0.0188942	0.0126757	0.00498105	0.0157651	0.0130858	0.0142039	0.0131289	0.00140156	0.0139518	0.0139832	0.0153459	0.0299803	0.0313945	0.0211204	0.0334849	0.034481	0.0334493	0.0306639	0.0317256	0.0323734	0.0244135	0.0269833	0.0213152	0.0389411	0.0234867	0.0369609	0.0333253	0.0277501	0.0232431	0.0430851	0.0167335	0.0239393	0.014768	0.0291395	0.0278644	0.0311973	0.0235391	0.0172276
		27	0.0119487	0.00993951	0.000689163	0.0189571	0.0149864	0.0264853	0.0216293	0.00969252	0.011651	0.0132569	0.0140226	0.0112468	0.0153135	0.0161696	0.0226891	0.0021583	0.00583019	0.00760871	0.0036449	0.00210249	0.0355681	0.0266208	0.0223168	0.0425287	0.0246194	0.0312415	0.0330399	0.0321743	0.0402996	0.0317131	0.0325099	0.0266514	0.0383689	0.020443	0.0379083	0.0315322	0.0250961	0.0249451	0.0410999	0.0285372	0.0352799	0.0250677	0.0238988	0.0196866	0.0257783	0.0254248	0.0207534
		28	0.0196979	0.0112662	0.00406662	0.0210086	0.0257669	0.0236629	0.0164745	0.0196287	0.0108209	0.0102508	0.0107867	0.0100501	0.0115709	0.0115325	0.0144893	0.0115955	0.0129547	0.0131991	0.0174047	0.016366	0.0244701	0.0358893	0.0267115	0.0406388	0.0274518	0.0321197	0.0225141	0.024486	0.0312768	0.0194197	0.0244078	0.0243784	0.0362715	0.0278783	0.0359201	0.0318345	0.0216303	0.0259141	0.0386888	0.0242468	0.0284688	0.0223436	0.0209265	0.0206409	0.0248527	0.0315974	0.0142277
		29	0.0101771	0.0130616	0.00697752	0.0187974	0.021151	0.0137138	0.0123469	0.0134233	0.00850673	0.017488	0.0175882	0.0117062	0.00852819	0.0131612	0.0208718	0.0223294	0.0126059	0.0129848	0.0183105	0.0218329	0.0268408	0.0263626	0.0255028	0.0382951	0.0344917	0.0309928	0.0269679	0.0231907	0.0284116	0.0325339	0.0258945	0.0345849	0.0375996	0.0240019	0.0257691	0.0263753	0.025151	0.0343093	0.0451397	0.0310745	0.0290046	0.0288107	0.033519	0.0241096	0.028963	0.019528	0.0197605
		30	0.0119036	0.0191831	0.00519931	0.011462	0.0152739	0.0243335	0.0131284	0.0123729	0.0125381	0.00641975	0.0137818	0.0054188	0.0121361	0.00703599	0.010234	0.00759159	0.00305868	0.00822238	0.00259552	0.0161479	0.0225355	0.0223507	0.0244139	0.0310482	0.0223409	0.0197404	0.0250988	0.0202659	0.0325329	0.0356611	0.0327191	0.024091	0.0333654	0.0183219	0.0242855	0.0327918	0.0219472	0.0307377	0.0340069	0.0232247	0.0298881	0.0192453	0.0149296	0.0121107	0.0251492	0.0267759	0.0186655
		31	0.0160445	0.0188073	0.00537304	0.021665	0.0187885	0.0272266	0.0115573	0.0151415	0.0107656	0.0106644	0.0221559	0.0240222	0.02118	0.022743	0.0233212	0.0170891	0.00978705	0	0.0103927	0.012566	0.0339833	0.0397032	0.0238323	0.0382084	0.0254466	0.0199705	0.023781	0.0283931	0.0284786	0.0310404	0.0286169	0.0277961	0.0317658	0.0272114	0.0274426	0.0351267	0.018983	0.0216623	0.0325355	0.0201555	0.0287911	0.025295	0.016359	0.0201405	0.0177123	0.0266012	0.0192924
		32	0.0228541	0.0174585	0.011718	0.0172091	0.0107371	0.0172707	0.0109589	0.00532924	0.0120366	0.00937635	0.0239972	0.015977	0.0247155	0.0140313	0.0114914	0.00990231	0.0120551	0.00482273	0.0127094	0.022725	0.0245848	0.0313522	0.0227465	0.0407351	0.0333963	0.0233427	0.0255036	0.0241681	0.0332222	0.0351372	0.0132065	0.0158443	0.0313158	0.0240253	0.0321188	0.0403261	0.0290916	0.0301283	0.0336042	0.0198987	0.0193991	0.011983	0.0255806	0.0175649	0.0242257	0.0202383	0.0231669
		33	0.0122913	0.0223051	0.0158645	0.0295296	0.0172953	0.0158715	0.0132191	0.00770088	0.00455823	0.00468773	0.0169314	0.0123505	0.0229288	0.014057	0.0195066	0.00467121	0.00628686	0.0102582	0.0155293	0.0171408	0.024392	0.0246943	0.0181451	0.037584	0.030152	0.0217331	0.0286603	0.017794	0.0237998	0.0308265	0.0167573	0.0243755	0.0246732	0.0254009	0.03308	0.0245923	0.0221024	0.025093	0.040646	0.0184363	0.0346304	0.0266606	0.0273828	0.0267372	0.0247084	0.0313427	0.0175744
		34	0.00950489	0.0300416	0.00577937	0.015974	0.0187789	0.0119247	0.0116517	0.00286924	0.00917659	0.00613599	0.0118155	0.0131666	0.0247287	0.0147526	0.0215893	0.0169313	0.0121312	0.0128814	0.0165144	0.0025675	0.0226493	0.0331797	0.0230468	0.0333744	0.0169706	0.0271152	0.0254554	0.0248005	0.0223797	0.0260343	0.0220274	0.0215848	0.0290459	0.0219397	0.0255682	0.0423977	0.0202406	0.0235605	0.0412219	0.0257858	0.034008	0.0126675	0.0155023	0.0189673	0.0248072	0.0251827	0.0122202
		35	0.0107443	0.0155556	0.0136214	0.0158125	0.0233019	0.0265056	0.0144471	0.0141692	0.0078404	0.00633685	0.00995194	0.0192328	0.0271283	0.0295469	0.0287714	0.0102668	0.0139109	0.0140907	0.0182593	0.00922315	0.0347846	0.0354525	0.0250894	0.0425435	0.0298949	0.0261041	0.0221207	0.0262788	0.0336611	0.0251215	0.0235014	0.0260005	0.0356133	0.0330241	0.0306652	0.0262158	0.0240637	0.0270556	0.0392793	0.0262547	0.0310467	0.0178285	0.0254699	0.0250036	0.0282712	0.0167832	0.0138989
		36	0.0028055	0.0103471	0.00247445	0.0179187	0.0206443	0.0195262	0.00896004	0.010722	0.00927991	0.0160663	0.0174016	0.00998065	0.0088694	0.0227073	0.0153782	0.0140349	0.022107	0.0115509	0.0182616	0.0194203	0.0271881	0.0336342	0.0221964	0.0454971	0.0208222	0.0276088	0.0248881	0.021618	0.0335164	0.029265	0.0242725	0.0157432	0.0265804	0.0252334	0.0284052	0.0255624	0.0258813	0.0297444	0.0500436	0.0252728	0.0285516	0.0244839	0.0305689	0.0160298	0.0262618	0.0213093	0.0103543
		37	0.0129057	0.00361846	0.00398845	0	0.00809835	0.0275655	0.0124188	0.0109219	0.00861426	0.00789842	0.00652652	0.00200415	0.0106601	0.0101707	0.00876018	0.0225638	0.0199232	0.0152526	0.0206932	0.0125035	0.0244635	0.0266182	0.0204852	0.0360033	0.0230613	0.0228221	0.0192587	0.0208797	0.0318489	0.0299436	0.0270079	0.026847	0.0302878	0.0249521	0.0270801	0.0221098	0.0238472	0.0283119	0.0501441	0.0226083	0.0262208	0.0170458	0.024686	0.019576	0.0208769	0.0160084	0.0209047
		38	0.0127367	0.0176719	0.00264896	0.0217443	0.0229376	0.0186182	0.0176701	0.0110025	0.00924458	0.0137613	0.018214	0.0164497	0.0260752	0.0146485	0.0213767	0.0169902	0.0177124	0.0167247	0.0208191	0.0224525	0.034262	0.0266643	0.0235896	0.0410408	0.0243091	0.0274576	0.0293232	0.020067	0.0285689	0.0246308	0.0261989	0.0203916	0.0231297	0.0244937	0.0351922	0.0332085	0.0275251	0.0353072	0.0456019	0.0246248	0.0317876	0.0165576	0.0324015	0.0253301	0.0238835	0.0232005	0.0159049
		39	0.00474854	0.0225314	0.00333472	0.0199314	0.0242358	0.0227703	0.0131731	0.012357	0.0101877	0.0025347	0.00851286	0.00603673	0.017526	0.0203117	0.015217	0.0143054	0.0109472	0.0215094	0.0181714	0.00365408	0.0277142	0.0284232	0.0287935	0.0327671	0.0241864	0.0292993	0.0319393	0.0246288	0.0331067	0.0174905	0.0208818	0.0259979	0.0270598	0.0328674	0.02412	0.0255342	0.0264007	0.0300668	0.0365458	0.0235592	0.031314	0.0187812	0.022316	0.0153072	0.0171368	0.0183428	0.0155387
		40	0.0131645	0.019935	0.0120485	0.0279508	0.0154926	0.025013	0.015303	0.0213408	0.0155602	0.00937871	0.00556446	0.0103873	0.0149083	0.0176295	0.0186113	0.000812374	0.0092082	0.0115823	0.0230555	0.0161559	0.0265846	0.018	0.0122952	0.0367531	0.0248762	0.0229925	0.0258924	0.0255292	0.0274163	0.0225682	0.0213663	0.0220383	0.0272783	0.0189125	0.0238839	0.0255529	0.029824	0.0261012	0.0478957	0.0262414	0.0255201	0.0264413	0.0253082	0.0189587	0.0315522	0.0203216	0.0168278
		41	0.00609346	0.0144088	0.0067	0.0267706	0.016717	0.00859271	0.0138589	0.0140019	0.0102249	0.0114396	0.0135976	0.012325	0.0159597	0.00362868	0.0157695	0.0142876	0.0134588	0.0150976	0.0215675	0.0160023	0.0195901	0.0274531	0.0192055	0.0422938	0.0166459	0.0279976	0.0204392	0.0212091	0.0322748	0.0258478	0.0213797	0.0363906	0.0260973	0.02081	0.0300206	0.0317209	0.030882	0.0364572	0.0531267	0.0244356	0.0312617	0.0252054	0.0203938	0.0217471	0.023642	0.0179493	0.017343
		42	0.0106892	0.0153764	0.00079564	0.0123123	0.0105767	0.0119099	0.00893514	0.0191698	0.015379	0.013438	0.0134321	0.00459921	0.0102404	0.00587343	0.0144319	0.0133328	0.0164537	0.00653508	0.00786732	0.00879832	0.0221707	0.0288153	0.018358	0.024722	0.0221159	0.0148349	0.0183534	0.0220635	0.0271657	0.0216179	0.0275782	0.017243	0.0266183	0.0269632	0.0198623	0.0293453	0.0247206	0.0194141	0.0382149	0.0213719	0.0184462	0.022997	0.0200246	0.00940701	0.00885768	0.0110732	0.00966369
		43	0.0246428	0.0176723	0.00681066	0.0251602	0.00612438	0.0199008	0.00929418	0.0160571	0.0129439	0.012301	0.00786449	0.0151471	0.0276787	0.0166936	0.015276	0.0195955	0.0143345	0.00724008	0.0146645	0.0154816	0.027297	0.0244396	0.0258866	0.0373788	0.0326852	0.0227055	0.0294219	0.0326813	0.0367325	0.0221578	0.0281212	0.0300114	0.0308907	0.0251805	0.0247228	0.0347123	0.0336086	0.034653	0.0365941	0.015262	0.0214553	0.0141445	0.0274645	0.0205016	0.0163334	0.0114937	0.0126712
		44	0.0146607	0.0219086	0.00720335	0.0264167	0.00992782	0.0175036	0.0121155	0.0145235	0.0164908	0.016598	0.0200715	0.0121144	0.00983671	0.0100032	0.0185034	0.0186018	0.0153912	0.0105557	0.0139275	0.022916	0.022014	0.0256729	0.0193951	0.0362182	0.0215567	0.0257939	0.0289533	0.0298122	0.0305963	0.0212601	0.0134356	0.0211654	0.0226827	0.0256867	0.0228967	0.032332	0.0292177	0.0317171	0.0441956	0.0244051	0.0106113	0.0224635	0.0238396	0.0159325	0.0215196	0.0143242	0.0203187
		45	0.0141483	0.0206275	0.00180787	0.022958	0.00650444	0.0155146	0.0148705	0.0173194	0.012592	0.00724388	0.00821522	0.0125832	0.0187695	0.0161258	0.0220455	0.0218012	0.0169574	0.00877998	0.011733	0.0137358	0.0379922	0.0214302	0.0302278	0.045823	0.0312162	0.0258922	0.0307674	0.0280965	0.0354563	0.023931	0.0157444	0.0274224	0.0229099	0.0232128	0.019142	0.0244888	0.0199498	0.0240348	0.0470818	0.0305882	0.0211054	0.0210634	0.0240073	0.0234754	0.017066	0.0143382	0.0157783
		46	0.0134318	0.0119988	0.0116685	0.0153545	0.0176159	0.0237726	0.0115613	0.00574914	0.0161186	0.00965403	0.0171028	0.00148737	0.019853	0.0184985	0.0172128	0.0117097	0.0179259	0.00863315	0.0169665	0.0143399	0.0263417	0.0302484	0.0243371	0.0390451	0.0245198	0.0235606	0.0306034	0.0279379	0.0357701	0.0254947	0.0211049	0.0219211	0.0275936	0.0314551	0.0338843	0.0305959	0.021009	0.0294466	0.0406585	0.011808	0.0209093	0.0134248	0.0273459	0.0148357	0.0125367	0.0204969	0.0200997
		47	0.000976617	0.00760716	0.0119748	0.0162025	0.0159858	0.00947853	0.00811882	0.0141694	0.0199706	0.0118341	0.0170303	0.0176438	0.0160891	0.0165186	0.00941931	0.0112304	0.00569554	0.00819796	0.00114247	0.00764218	0.0232533	0.027044	0.0179579	0.0344676	0.0267393	0.0227211	0.0181821	0.0258086	0.0326876	0.0290787	0.0176332	0.0137075	0.0200315	0.0240402	0.0298444	0.0320763	0.0243654	0.0253737	0.0329182	0.0234052	0.0217018	0.0156323	0.0239489	0.013195	0.0139655	0.0135831	0.0126279
		48	0.0155379	0.0129692	0.00583083	0.0217589	0.00720535	0.0118531	0.00548262	0.015054	0.0101201	0.00519079	0.0013381	0.00659471	0.0143103	0.0129638	0.0150075	0.0198946	0.0215692	0.0108778	0.00407229	0.00432347	0.0130771	0.0274328	0.0172004	0.0360004	0.0136452	0.0217482	0.0184078	0.0140152	0.0230091	0.0253849	0.0197169	0.0178886	0.0252813	0.0204381	0.0173401	0.0247902	0.0255816	0.0277921	0.0411766	0.0270695	0.0204887	0	0.0135847	0.0102095	0.00962187	0.0146227	0.0111548
		49	0.00960995	0.0268935	0.00592974	0.0176819	0	0.0102351	0.0093948	0.0233304	0.00567948	0.0101728	0.00808283	0.018346	0.0193618	0.0141351	0.0183184	0.0101449	0.00339745	0.00704257	0.0152102	0.0124145	0.013846	0.0270669	0.0227977	0.0396776	0.025297	0.0305787	0.0247302	0.0261796	0.0393321	0.0337945	0.020094	0.0294512	0.0283235	0.0253487	0.0147736	0.0232001	0.0301927	0.03004	0.0404068	0.0288407	0.0329143	0.0188292	0.0217816	0.0181053	0.0207317	0.0103484	0.0183643
		50	0.0135304	0.00759881	0.00907167	0.0185701	0.0133307	0.0160141	0.0113942	0.0140952	0.0126027	0.0126793	0.00712389	0.0105596	0.0212481	0.00822106	0.0178722	0.0179791	0.00472823	0.00530814	0.00889997	0.0123189	0.0106606	0.0215266	0.0204475	0.035247	0.0214404	0.00886555	0.018942	0.0230033	0.0338861	0.0355022	0.0314854	0.0261039	0.031675	0.0261842	0.0292065	0.0369178	0.0266652	0.0236365	0.0351766	0.0166486	0.0254551	0.0260849	0.0278265	0.0137227	0.0235273	0.0174016	0.00866701
		51	0.0103995	0.0140029	0.00276538	0.0130316	0.0192411	0.0168855	0.0104827	0.020254	0.0218869	0.00834923	0.018103	0.00690317	0.0133486	0.0211385	0.0129256	0.00670696	0.00309913	0.00356876	0	0.00800113	0.0218974	0.0231551	0.0194853	0.0235323	0.018648	0.0228808	0.0275086	0.021043	0.0330127	0.0256244	0.0197886	0.0183937	0.0197079	0.0217143	0.0348737	0.0362381	0.0226814	0.0297329	0.0357692	0.0183114	0.0167842	0.0232426	0.0308487	0.0142607	0.0228458	0.021196	0.0176717
		52	0.0105888	0.018231	0.00966527	0.00423824	0.00719163	0.0182419	0.00957188	0.0169093	0.0129334	0.0082115	0.0126544	0.00661014	0.0215933	0.0142538	0.0112878	0	0.0114501	0.00128351	0.0102952	0.0172616	0.0237319	0.0298065	0.0195134	0.03996	0.0179426	0.0112735	0.00817854	0.0149743	0.0172794	0.012976	0.0222868	0.0313289	0.0273877	0.0211196	0.0237506	0.0170797	0.0243638	0.0263991	0.0427283	0.0181419	0.0201667	0.0228522	0.0207458	0.0156513	0.022878	0.0156978	0.0168656
		53	0.00401028	0.00933041	0.00551891	0.023571	0.0170082	0.0176372	0.0158731	0.0116547	0.0201934	0.00829794	0.00582811	0.013337	0.0168346	0.00752045	0.0227758	0.0103797	0.0163588	0.0175665	0.0139765	0.00633792	0.0298065	0.0240182	0.0205271	0.0375513	0.0203496	0.0224491	0.0209701	0.0199229	0.0240031	0.0227553	0.0293502	0.0304995	0.0352007	0.0233169	0.0302006	0.0255133	0.0241514	0.0272309	0.0467723	0.0112193	0.0259423	0.0207271	0.0206908	0.020735	0.0169608	0.0188328	0.0163536
		54	0.0121622	0.0150356	0.0044039	0.0194618	0.0173221	0.0227063	0.012988	0.0064143	0.00956031	0.00693112	0	0.0176432	0.0154298	0.0104913	0.011542	0.0134805	0.0203635	0.00816246	0.0160251	0.0204097	0.0208427	0.0257567	0.0200011	0.0337212	0.0210711	0.0196767	0.0316609	0.0262285	0.0244777	0.0207645	0.0206349	0.0312731	0.0243028	0.0211136	0.0233917	0.0210439	0.0245637	0.0204391	0.0364075	0.0132595	0.0253046	0.0136295	0.0120837	0.014579	0.0110295	0.0146037	0.0141041
		55	0.0117892	0.00871415	0.00311755	0.0206714	0.0167761	0.024663	0.00978105	0.0108107	0.0119522	0.00553663	0.00906026	0.0109224	0.0188949	0.0114546	0.0181816	0.0167246	0.00865382	0.0152382	0.00146803	0.0178418	0.0231904	0.0297792	0.0218947	0.0360698	0.0238102	0.0243605	0.0307656	0.019995	0.0295825	0.0104051	0.0142347	0.0143709	0.0162828	0.0201515	0.0240319	0.027342	0.0204097	0.0273992	0.0429556	0.028169	0.0230452	0.0194313	0.0165009	0.0239278	0.0274194	0.0168858	0.011187
		56	0.00534242	0.0122908	0.00660412	0.0159549	0.0229956	0.0264349	0.0201634	0.00876122	0.00876317	0.0108964	0.00575581	0.0210182	0.0207042	0.00580413	0.0114556	0.0164855	0.0106092	0.00831437	0.0144576	0.0148388	0.0249513	0.0242401	0.0169191	0.0328791	0.024203	0.0209446	0.0220495	0.017907	0.0176858	0.0158071	0.0137845	0.0137452	0.0372268	0.0222777	0.0314164	0.0320282	0.0262768	0.0250433	0.0388843	0.0204269	0.023673	0.0195219	0.0201719	0.0269488	0.0230725	0.01175	0.00747187
		57	0.0129809	0.00863563	0.00285065	0.0200199	0.0181402	0.0127703	0.0125215	0.0144204	0.0193685	0.00359012	0.00319215	0.0150417	0.00764687	0.00931547	0.0081792	0.0159946	0.0163106	0.0156693	0.0187528	0.0180801	0.0180568	0.0176908	0.0165742	0.0255632	0.0190276	0.018834	0.0136733	0.0285432	0.0346899	0.0171806	0.0247936	0.027651	0.0313225	0.0201258	0.0314029	0.0300491	0.0256732	0.0232966	0.0420841	0.0218966	0.0168939	0.00556919	0.0186427	0.0110224	0.0185239	0.0154619	0.0120469
		58	0.0141715	0.0195981	0.0101222	0.00931831	0.013221	0	0.0134548	0.00746437	0.0122388	0.0160662	0.0135982	0.0218317	0.0182704	0.01809	0.0148253	0.0225881	0.00988607	0.0136698	0.0191241	0.0036015	0.0261332	0.0191523	0.00714202	0.0183506	0.0216629	0.0247572	0.019781	0.01613	0.0346946	0.0149516	0.0303425	0.0216781	0.0303118	0.0234184	0.0239655	0.0261405	0.0238123	0.0306362	0.0442242	0.0250756	0.0283866	0.018859	0.0138306	0.015254	0.0262776	0.00848479	0.00629057
		59	0.0122737	0.0107309	0.000953	0.00795123	0.0180385	0.0136857	0.0152826	0.00979281	0.0097038	0.0104255	0.0146911	0.0121517	0.0158853	0.0088106	0.0124836	0.00405443	0.0134138	0.0103652	0.0117376	0.0191332	0.0195416	0.0211521	0.0150188	0.0268522	0.0179924	0.0141581	0.0162286	0.0118309	0.0252017	0.0147315	0.0213632	0.0196613	0.0246764	0.0198225	0.0215588	0.019161	0.0187974	0.02891	0.0431831	0.0256608	0.0313322	0.0204943	0.0111434	0.0213646	0.0259865	0.0127464	0.00661509
		60	0.0196386	0.014921	0.000619768	0.0168357	0.0189698	0.0234976	0.0137022	0.012245	0.0187415	0.0132059	0.00731407	0.0137435	0.00768782	0.00601929	0.0155014	0.0135953	0.00455021	0.00323586	0.0123617	0.0174822	0.0153317	0.0127395	0.0157067	0.0243011	0.0171393	0.0128651	0.00389373	0.000978722	0.029252	0.0119629	0.0130475	0.0101692	0.0205985	0.0142894	0.0156745	0.0233668	0.0198615	0.00918049	0.0254727	0.0101402	0.0172387	0.0214224	0.00728823	0.00707379	0.0103682	0.00930739	0.00837961
		61	0.0203558	0.00837897	4.61483e-05	0.00984053	0.0113009	0.0125979	0.0145225	0.0078861	0.0155245	0.00596127	0.010803	0.0136838	0.0116747	0.0178587	0.0139806	0.00773777	0	0.010182	0.00821173	0.00300515	0.0199609	0.0261844	0.0134184	0.0233777	0.017422	0.0178695	0.0134806	0.0121236	0.0235262	0.0242287	0.0119415	0.0232677	0.0235494	0.0204924	0.0254029	0.0234286	0.0187641	0.0161486	0.034051	0.0272907	0.0257411	0.015183	0.0188441	0.0110016	0.0169955	0.00468468	0.0170591
		62	0.0142873	0.0208336	0.0139286	0.0198216	0.0107383	0.0150634	0.0124638	0.00976842	0.0186308	0.0095944	0.0141237	0.0143279	0.0165441	0.0114655	0.0135307	0.0201749	0.0170148	0.0148127	0.00977399	0.0236093	0.0145384	0.0209364	0.020779	0.0283319	0.0209604	0.0193668	0.021179	0.0246069	0.0323001	0.0250136	0.0218934	0.0189488	0.0270663	0.0127628	0.0180452	0.0214044	0.0212143	0.0254699	0.0327018	0.0202263	0.0263179	0.00977868	0.0123427	0.0182224	0.0218128	0.0131068	0.0101051
		63	0.0105916	0.0144554	0.00884347	0.016298	0.018275	0.0235236	0.0128658	0.00962744	0.0172043	0.0136627	0.012507	0.0123118	0.0179299	0.0110753	0.0112961	0.0168586	0.010864	0.0136762	0.017042	0.0147045	0.0179007	0.0247114	0.00968496	0.0337724	0.0223278	0.0206102	0.0234634	0.0159708	0.0240886	0.0247804	0.0203878	0.0186097	0.0174593	0.014604	0.0113679	0.00686255	0.0151135	0.0173551	0.0388825	0.0166198	0.0274831	0.0155541	0.0216974	0.0158682	0.0198324	0	0.00806257
		64	0.0170961	0.0309465	0.0170705	0.0272659	0.0182414	0.0130111	0.00560038	0.00826084	0.0184578	0.0126011	0.00673364	0.0137001	0.0221481	0.0058894	0.0175709	0.0180192	0.00345485	0.0141154	0.0192143	0.0143703	0.0326398	0.0275238	0.0192225	0.0265651	0.0174914	0.0142437	0.0103566	0.0146875	0.0269252	0.0228496	0.0253821	0.0184196	0.0188595	0.0184586	0.0265501	0.0260616	0.0203473	0.0107096	0.0362551	0.0185742	0.0244271	0.0205711	0.0203263	0.0179458	0.0226684	0.0173554	0.00811528
		65	0.0193782	0.0197818	0.00900036	0.0223019	0.0232437	0.0234725	0.0133154	0.0113418	0.0105597	0.00669043	0.0112293	0.0135676	0.0242476	0.0158952	0.0190439	0.012818	0.00880358	0.00713246	0.00991539	0.0126476	0.0245994	0.0193224	0.017154	0.0183167	0.0132946	0.0165603	0.0207912	0.01964	0.0331433	0.0275057	0.0141466	0.013625	0.00603338	0.00337973	0.0170553	0.0138161	0.0158415	0.026565	0.0282636	0.0169427	0.0210955	0.0270905	0.0253124	0.021429	0.0250128	0.00994954	0.0114068
		66	0.0156283	0.0126659	0.0159419	0.033807	0.0225882	0.0248459	0.018186	0.0173977	0.0157901	0.015581	0.0135778	0.013926	0.0128196	0.00702387	0.0174308	0.0133082	0.00863069	0.00791353	0.0120465	0.0188179	0.0189303	0.0244725	0.0137291	0.0293264	0.0198945	0.01762	0.0207117	0.0159978	0.0153711	0.0191103	0.0149376	0.00904314	0.0180557	0.0123001	0.0179515	0.0130211	0.0164795	0.0262509	0.0361028	0.0218253	0.0201976	0.0208794	0.0304107	0.0103016	0.0202395	0.0118465	0.0137624
		67	0.0119972	0.00367931	0.00228616	0.0209689	0.0174679	0.0214725	0.0147579	0.00392637	0.00600647	0.00352718	0.00630503	0.00951836	0.0211461	0.0156356	0.0140726	0.00548281	0.0070654	0.00960672	0.0114132	0.00626433	0.0165241	0.0246641	0.0100502	0.021	0.0215259	0.0186775	0.0136449	0.0104705	0.0245844	0.0128366	0.00874648	0.0129112	0.0176137	0.0250458	0.0226583	0.0288098	0.0135679	0.0161227	0.0243535	0.0120012	0.022571	0.0152559	0.00666607	0.0115529	0.0133134	0.00379597	0.00162835
		68	0.00737437	0.00288692	0.0079339	0.020369	0.0225229	0.0289675	0.0124893	0.000711276	0.00534696	0.00764204	0.00669382	0.00857835	0.0124254	0.00698085	0.0182071	0.0142368	0.0117828	0.0106598	0.0125403	0.0217158	0.0151756	0.0238848	0.0164584	0.0346257	0.0195921	0.0227092	0.0249377	0.0118613	0.0345671	0.0177887	0.0161894	0.0119478	0.0181943	0.0193563	0.0274793	0.0280147	0.016842	0.0150321	0.0200117	0.00940796	0.0203073	0.00507722	0.0249379	0.012579	0.0121808	0.01709	0.0134992
		69	0.0112101	0.0107228	0.00595241	0.0188117	0.0215541	0.0169654	0.00645013	0.0148951	0.0137824	0.0116111	0.0115753	0.0218384	0.0155525	0.009355	0.0215345	0.0132237	0.0114527	0.0108656	0.00555379	0.0142457	0.00421986	0.0204212	0.0155475	0.0175429	0.0131342	0.0220661	0.0170853	0.00868194	0.0163905	0.0286886	0.0211208	0.0229813	0.0299522	0.0152957	0.0158651	0.0158656	0.0213158	0.0223892	0.0390409	0.0167512	0.0174483	0.00963641	0.0117402	0.00819629	0.0158097	0.0113218	0.0115229
		70	0.0102714	0.0257792	0.0123836	0.0262068	0.0177047	0.0202034	0.0111627	0.00858077	0.0114798	0.00986005	0.0085068	0.0179792	0.0150374	0.0126644	0.0236083	0.00931954	0.0135544	0.0167316	0.00826901	0.0142706	0.0109166	0.0125249	0.02069	0.0224588	0.00585262	0.0143659	0.0167255	0.0215926	0.022584	0.0166677	0.0148328	0.0179292	0.0306199	0.0125354	0.00755728	0.0141929	0.00731974	0.0143248	0.0389613	0.017373	0.0268835	0.0105196	0.0221616	0.0081698	0.0141012	0.0028513	0.0154173
		71	0.0117186	0.0193042	0.0108734	0.02204	0.0219529	0.020114	0.0144673	0.0117998	0.0199804	0.0136432	0.0136461	0.0191834	0.0214844	0.00704522	0.0103434	0.0137255	0.0106329	0.0120397	0.0180644	0.00150016	0.0190465	0.0170341	0.0132422	0.0425057	0.0166444	0.011529	0.0104598	0.00644259	0.0209519	0.0172309	0.0192581	0.0157018	0.0219515	0.0147028	0.0177205	0.017055	0.0119926	0.0127328	0.0359322	0.0108762	0.023386	0.0178334	0.0209805	0.0164524	0.013198	0.0165918	0.011988
		72	0.00134073	0.0211648	0.000852502	0.0148487	0.0122281	0.00954759	0.00825646	0.0166202	0.014314	0.00523014	0.000546751	0.0033554	0.0119637	0.00912029	0.0135781	0.00812004	0.0131605	0.0103253	0.0114072	0.00827233	0.0213876	0.0279933	0.0112167	0.0315539	0.0127835	0.0153649	0.00761732	0.0125382	0.0193076	0.0237025	0.0215063	0.0157261	0.0248849	0.0152584	0.00852904	0.0257538	0.0122235	0.0172062	0.0262027	0.0152872	0.0226559	0.0107267	0.01276	0.0131322	0.0123406	0.00857267	0.0115704
		73	0.0136041	0.0185126	0.00376452	0.0119692	0.00986279	0.0189925	0.00534316	0.00862426	0.011605	0.00422851	0.00977279	0.0159829	0.00307646	0.0145046	0.0100583	0.00423653	0.0118494	0.0116699	0.015317	0.0144978	0.0101728	0.026338	0.0204889	0.0360784	0.0187746	0.0117587	0.0051107	0.00777165	0.0276811	0.0142904	0.012132	0.013741	0.0173939	0.0168232	0.0237935	0.0163827	0.0181237	0.0184604	0.0241553	0.0170166	0.0185252	0.0117106	0.0164135	0.0136585	0.0155849	0.0135479	0.0124578
		74	0.0163015	0.0130489	0.00664518	0.0238404	0.0140758	0.0177166	0.0139902	0.0101895	0.0102695	0.0134002	0.0126676	0.0139717	0.0162543	0.0107161	0.0190184	0.0202422	0.0134248	0.0154482	0.0112408	0.0179925	0.0152403	0.0163947	0.0148482	0.0318674	0.0146014	0.00760932	0.0153236	0.011121	0.0237008	0.014219	0.0082537	0.0145694	0.0194569	0.0128853	0.0182612	0.0229017	0.0212316	0.0197784	0.0351398	0.012741	0.0266471	0.0166642	0.0233072	0.0173666	0.0164906	0.00771533	0.0176287
		75	0.0164829	0.0157815	0.00656701	0.0108598	0.0203969	0.0168275	0.0127848	0.0176962	0.0136664	0.00603994	0.0156861	0.0130261	0.0243516	0.017799	0.0195918	0.0187394	0.0161026	0.0182179	0.00468363	0.014632	0.0203949	0.0155444	0.0108409	0.0274623	0.0185148	0.0147045	0.017636	0.00771018	0.0224782	0.0256905	0.021118	0.0189697	0.0202546	0.00432545	0.014302	0.0222965	0.0134666	0.0176491	0.0295184	0.0137995	0.0191311	0.0192763	0.0211851	0.00635977	0.0145139	0.0185137	0.0170251
		76	0.0152041	0.0243867	0.0104706	0.011547	0.0129722	0.0202756	0.0191396	0.0215666	0.00713536	0.0158843	0.00952684	0.0170811	0.0128791	0.0129163	0.0187423	0.0205618	0.023554	0.0144799	0.0170312	0.00303026	0.0227728	0.0151312	0.0141937	0.0231653	0.0208232	0.0138184	0.0165011	0.00847852	0.0200846	0.00663737	0.0228094	0.00975831	0.0229574	0.0146851	0.0230133	0.0136344	0.0124881	0.0189486	0.0266712	0.0155539	0.00931018	0.0171867	0.00738104	0.00508029	0.0168222	0.0180552	0.0146936
		77	0.0126129	0.0220027	0.00461983	0.0173565	0.00941059	0.024622	0.01697	0.0127578	0.0112629	0.0020474	0.00197668	0.00661816	0.0211774	0.0102111	0.021365	0.0105145	0.00821914	0.00300175	0.0107764	0.0164047	0.0187883	0.00808113	0.0134049	0.0206131	0.0145692	0.0121573	0.0140099	0.00774641	0.016711	0.0157551	0.0133185	0.0218491	0.0129456	0.0162697	0.0175241	0.0182235	0.00876116	0.0117797	0.0131793	0.0105391	0.0121066	0.0219234	0.0100812	0.0119965	0.0107575	0.00790396	0.0166714
		78	0.00534175	0.00868127	0.00540519	0.0150111	0.0122715	0.0244964	0.0167118	0.0105616	0.00983834	0.00814528	0.012532	0.0195066	0.020315	0.00510786	0.00715944	0.00550967	0.0146747	0.00673192	0.00532454	0.00182383	0.016792	0.023337	0.0178458	0.0386258	0.0153585	0.00524006	0.0209311	0.0169262	0.0247949	0.0151811	0.0160402	0.0181001	0.0120588	0.00582608	0.0115706	0.0135123	0.00889722	0.0122072	0.0209514	0.0124125	0.0135853	0.0120471	0.0110019	0.0113914	0.00792821	0.00829249	0.0106157
		79	0	0	0.00853481	0.0198379	0.0212359	0.0205671	0.021715	0.0176902	0.0218672	0.0160003	0.0169778	0.0138666	0.0154394	0.0143482	0.0177577	0.01777	0.0207062	0.0185951	0.0130261	0.00822798	0.00944265	0.010701	0.0176477	0.027902	0.0219	0.0134817	0.0130867	0.018348	0.0149892	0.0155798	0.0145424	0.00279586	0.00882622	0.00979475	0.0228405	0.0158561	0.017914	0.0140068	0.0210096	0.0116768	0.0185702	0.00506577	0.0185452	0.0192455	0.0156264	0.00399058	0.0141039
		80	0.00515218	0.00970814	0.00570449	0.0179592	0.0087653	0.0297577	0.016091	0.00888761	0.0102986	0.0122362	0.0152681	0.0222235	0.0266302	0.0194368	0.0124688	0.0223664	0.016852	0.0156644	0.0187568	0.0115851	0.0152184	0.0190614	0.0138221	0.0228637	0.012543	0.0188926	0.0131064	0.00720387	0.00673863	0.00393376	0.0148367	0.0137642	0.0219371	0.015659	0.0161181	0.0214551	0.0167758	0.0195463	0.0276662	0.011823	0.00746523	0.0123752	0.0147647	0.0232278	0.000964075	0.00746061	0.00594522
		81	0.0136177	0.0166614	0.013177	0.0241072	0.0178627	0.0172433	0.0114032	0.0140941	0.00127961	0	0.0146684	0.0112511	0.0210902	0.0219378	0.0137941	0.0110457	0.00957321	0.0240057	0.0135377	0.0203673	0.0049341	0.0189324	0.0058757	0.0222489	0.015209	0.0128605	0.00655448	0.0211884	0.0269691	0.0206878	0.0153018	0.0108782	0.0242763	0.00596977	0.0183289	0.0179512	0.0208147	0.0098219	0.022764	0.0108522	0.0137465	0.0124134	0.0212809	0.0180796	0.0181134	0.00278972	0.0124235
		82	0.0105688	0.0228668	0.000330864	0.0155095	0.014735	0.0242083	0.0067616	0.00278729	0.00853727	0.00830297	0.00781361	0.0112657	0.01291	0.017941	0.0195914	0.0199752	0.0207434	0.0199471	0.0173141	0.0179156	0.0109046	0.0138233	0.0151474	0.0274179	0.0123687	0.0103312	0.0106568	0.00320541	0.0151521	0.0200437	0.0127215	0.017537	0.0215304	0.015973	0.0144818	0	0.0151663	0.0105357	0.0149981	0.0109817	0.0107676	0.0181914	0.0192796	0.019406	0.016811	0.00805419	0.0118513
		83	0.0117881	0.0156327	0.00618696	0.00829409	0.0148013	0.0201767	0.0103636	0.00748913	0.00937632	0.00413835	0.010078	0.0105663	0.0067568	0.0171523	0.0254658	0.0254398	0.0259881	0.0120949	0.0178663	0.0156201	0.00650626	0.0126135	0.0128023	0.013963	0.00408091	0.0133426	0.00838566	0.00832579	0.0170081	0.0162371	0.017684	0.0160634	0.0202098	0.00720459	0.0184831	0.017865	0.0198414	0.0196268	0.0265922	0.0141963	0.0179101	0.00489862	0.0149723	0.0113671	0.0198168	0.0118819	0.0126485
		84	0.016774	0.0197914	0.00859563	0.0167625	0.0195423	0.0183865	0.00632659	0.0063436	0.0121487	0.00886397	0.0140158	0.011175	0.00701146	0.00777586	0.0174632	0.00815701	0.0159028	0.0178342	0.02096	0.0127844	0.00676499	0.0142621	0.0125213	0.0119232	0.0149589	0.0126959	0.012809	0.00841262	0.0228256	0.024427	0.0185108	0.0173584	0.0133305	0.00761412	0.0142137	0.0120198	0.018028	0.0235226	0.0368769	0.0119359	0.0120178	0.011456	0.00972855	0.0194275	0.0234024	0.0134874	0.0100231
		85	0.00981482	0.0149852	0.0111746	0.0277168	0.0124154	0.0230662	0.0120881	0.00168698	0.0125632	0.0100729	0.0125479	0.014437	0.0144443	0.00996229	0.014427	0.0136197	0.0262115	0.0117673	0.00851848	0.0143089	0.0166191	0.0151409	0.0145627	0.0288073	0.0157556	0.0126434	0.0130001	0.0152077	0.0204342	0.0190926	0.00578724	0.0164234	0.0225967	0.0184647	0.0161616	0.0231553	0.0191666	0.0161913	0.0246426	0.0115793	0.0151154	0.013437	0.0187558	0.0151075	0.013177	0.0193231	0.0122773
		86	0.00433379	0.0148613	0.0102415	0.0125671	0.0182852	0.0138368	0.00874944	0.0146371	0.0114767	0.00912357	0.0159719	0.0158844	0.0138294	0.0108066	0.0146233	0.0238879	0.0222554	0.0183084	0.0102262	0.0191459	0.0220797	0.0156599	0.00567133	0.0306079	0.0113029	0.0168065	0.0148549	0.00742635	0.025899	0.0175748	0.00803564	0.0112292	0.0115513	0.00158028	0.0214183	0.016091	0.0209763	0.0118503	0.0293965	0.00178492	0.0207512	0.0123657	0.0179052	0.015139	0.0172625	0.0158508	0.0107072
		87	0.0172096	0.00730822	0.00492554	0.0215979	0.0203367	0.0167834	0.0221435	0.012562	0.0107927	0.0162933	0.00973304	0.011768	0.0163093	0.0117816	0.0201977	0.0142439	0.0122791	0.0125093	0.0119084	0.0154378	0.0136528	0.00880332	0.0133292	0.0201742	0.0117382	0.00746047	0.0113618	0.00822903	0.0244013	0.0088086	0.022894	0.0128506	0.0221375	0.0122607	0.0145715	0.0155063	0.016247	0.00629055	0.0315859	0.0139389	0.0144547	0.0132567	0.0161099	0.00668077	0.0176717	0.00547687	0.00593592
		88	0.0120123	0.00834456	0.00673419	0.0168157	0.0142155	0.022217	0.0118808	0.0149437	0.0127243	0.0147052	0.0122363	0.0139415	0.0263072	0.00596326	0.0242405	0.0121454	0.0211083	0.0095743	0.0104331	0.00685451	0.0244986	0.0172967	0.0141162	0.0236235	0.0157764	0.0157551	0.00344156	0.0122593	0.0301868	0.0117523	0.00643407	0.0104713	0.017995	0.0139816	0.0160201	0.00762377	0.0192635	0.0136496	0.0273776	0.0128142	0.0224332	0.000875524	0.0116073	0.0163845	0.017035	0.0118608	0.00765262
		89	0.0104369	0.0145476	0.00987375	0.0101102	0.00654714	0.0244043	0.00947448	0.0167744	0.0178751	0.0130517	0.0163951	0.0173089	0.0134109	0.00287619	0.014362	0.014722	0.01786	0.00827393	0.00855731	0.0114123	0.00234019	0.0113493	0.0136364	0.0208183	0.0179664	0.00830523	0.0100031	0.00243223	0.0205969	0.0144039	0.0158277	0.0130494	0.0201655	0.0201438	0.00879675	0.0236539	0.0131222	0.017426	0.0288134	0.0154056	0.0234234	0.014104	0.0184842	0.0170663	0.0149428	0.0123363	0.00533566
		90	0.00907991	0.0132675	0.00964653	0.0210852	0.0145414	0.0169568	0.0122726	0.0185952	0.0147407	0.0160434	0.0142311	0.0145275	0.0199718	0.00784661	0.0203249	0.0133873	0.0185116	0.0163106	0.0197608	0.014822	0.0387216	0.0369313	0.0255957	0.0445933	0.0287259	0.0305825	0.0376731	0.0339837	0.0394965	0.0402188	0.0350855	0.0330962	0.0363938	0.0230175	0.0290222	0.021761	0.0273035	0.0350258	0.045993	0.0144854	0.022609	0.00959717	0.0117284	0.0076879	0.00823988	0.00852577	0.00475265
		91	0.0142548	0.00826125	0.0047129	0.0120513	0.00988997	0.0117134	0.0118979	0.0121725	0.0135708	0.0106054	0.0124644	0.0182905	0.0122944	0.00631452	0.0173264	0.0220922	0.0125486	0.0123536	0.0200521	0.0143476	0.0232229	0.0291518	0.0196883	0.0289313	0.0236233	0.0169364	0.0274202	0.0297055	0.034142	0.0275546	0.0215724	0.0237298	0.0383599	0.0164161	0.0106069	0.0129063	0.0156125	0.0261567	0.0343785	0.0181976	0.0259811	0.012567	0.0129431	0.0110858	0.0127094	0.0108403	0.00584537
		92	0.0117396	0.00869864	0.00757528	0.0149605	0.0187092	0.0233904	0.0124903	0.0113568	0.0151347	0.0134995	0.00821914	0.0126202	0.00799402	0.00775355	0.0158717	0.00503801	0.0159004	0.010926	0.0156346	0.0140362	0.0156768	0.0241202	0.0222059	0.0363971	0.0234817	0.0114098	0.0236842	0.0240239	0.028702	0.0237964	0.0194572	0.0251321	0.0223474	0.00962076	0.0171826	0.0153062	0.0108238	0.0157617	0.0312022	0.0169795	0.0122066	0.00923224	0.0138682	0.00776764	0.013586	0.00488161	0.0156406
		93	0.0150436	0.0133961	0.0052186	0.0198399	0.0152456	0.0239894	0.0173954	0.00765124	0.0164412	0.00601288	0.0163809	0.00767694	0.0191334	0.0109154	0.0221466	0.00478735	0.018347	0.0126894	0.00555446	0.0150769	0.0212213	0.0239636	0.0175016	0.0311233	0.0143151	0.0119173	0.00979268	0.0193839	0.0238901	0.0100144	0.0153055	0.0103517	0.00810237	0.00629217	0.0110223	0.00870038	0.00626939	0.0154426	0.0230948	0.00955014	0.0216872	0.0201755	0.0104332	0.00723393	0.0133084	0.00677005	0.0066116
		94	0.00985622	0.0118689	0.0029612	0.0250003	0.0160804	0.025197	0.00831277	0.0157154	0.0181405	0.010525	0.0215989	0.0198314	0.0238548	0.0150417	0.0213325	0.0198803	0.0130627	0.0125385	0.0169826	0.00412833	0.00285677	0.0175846	0.0145899	0.0286947	0.0142731	0.00831158	0.0198893	0.012843	0.0324837	0.016198	0.00487246	0.0181783	0.0147861	0.0118119	0.0227793	0.0195726	0.0143281	0.0285939	0.0337474	0.0151653	0.0200888	0.0115008	0.0134699	0.00786673	0.00949595	0.00103878	0.0110495
		95	0.0134529	0.0129377	0.00509462	0.0155743	0.0229178	0.0192318	0.0132581	0.00896783	0.00664305	0.00995028	0.0155026	0.0160384	0.0220755	0.0255796	0.0265218	0.0165215	0.0152348	0.0121474	0.0133015	0.0162858	0.0246351	0.0130763	0.0181433	0.0274216	0.0202308	0.0171224	0.0117667	0.00816717	0.0334522	0.00921524	0.0175075	0.0157394	0.0165955	0.00652675	0.0146054	0.00733671	0.0088612	0.0230383	0.0243058	0.0136158	0.00742628	0.0152462	0.00446477	0.0185086	0.00157411	0.00386909	0.0113824
		96	0.0130357	0.027062	0.0104481	0.0180398	0.0137583	0.0251514	0.0161781	0.0245159	0.0112302	0.0149149	0.0143582	0.0157016	0.0218629	0.0153702	0.0164305	0.0177498	0.0161708	0.0122352	0.0156652	0.0157913	0.0173658	0.0199219	0.011777	0.0303188	0.0155137	0.0160504	0.0137688	0.0040893	0.0172926	0.00737321	0.011	0.00666655	0.0246217	0.00692297	0.0176431	0.0217355	0.00527713	0.0138954	0.0170638	0.0120287	0.017448	0.0102632	0.00566242	0.0104058	0.0139425	0.00835928	0.00455452
		97	0.0135429	0.0143605	0.00250197	0.0198867	0.0176218	0.0166121	0.0134521	0.0206793	0.0109666	0.00631759	0.0134179	0.0126236	0.0103426	0.0118724	0.0163135	0.0112455	0.0179372	0.0200273	0.0153849	0.00575268	0.0178784	0.0224288	0.0143769	0.0223755	0.0113376	0.0142464	0.0150651	0.00627643	0.0140199	0.0161058	0.0160336	0.00835458	0.00860688	0.00573508	0.0103549	0.0123515	0.0123198	0.0069946	0.021139	0.00912361	0.0168478	0.011739	0	0.0164474	0.0195926	0.0105699	0.00466638
		98	0.0146453	0.00799235	0.00540778	0.0162266	0.0150735	0.0278397	0.0201166	0.0168418	0.0188297	0.0136437	0.0119822	0.00866336	0.0166129	0.0143495	0.0204562	0.00894929	0.0157692	0.00708118	0.0186138	0.0091579	0.0135037	0.0186935	0.010649	0.0205088	0.011842	0.0158822	0.0134747	0.0143577	0.0215539	0.0193563	0.0154756	0.00650507	0.0153821	0.0113539	0.0131028	0.007672	0.0102368	0.0153033	0.0337393	0.0145128	0.0160803	0.00893551	0.0165771	0.00682387	0.0160536	0.0105082	0.0106703
		99	0.0188005	0.0125516	0.00490454	0.0255219	0.0105052	0.0159211	0.0174516	0.0117284	0.0113736	0.011539	0.0102448	0.0165015	0.0196747	0.0154406	0.019446	0.0118691	0.0187611	0.00974087	0.0139623	0.0102791	0.00896304	0.0115119	0.00777149	0.0206969	0.0145241	0.0185778	0.0154377	0.0110073	0.0160925	0.0096512	0.0152315	0.0190488	0.00370446	0.00814374	0.00489422	0.00944483	0.00706501	0.0134891	0.0243571	0.00804333	0.0146819	0.00774257	0.00673865	0.00826869	0.0144284	0.00469111	0.0122167
		100	0.0173422	0.0159638	0.00174367	0.0176138	0.0162161	0.00641721	0.0132545	0.0084236	0.00984585	0.0117874	0.0105631	0.0209519	0.0174376	0.0169212	0.0170919	0.0207534	0.0162902	0.0107403	0.00902535	0.013314	0.0170429	0.00503753	0.00450121	0.0141565	0.0122993	0.0129089	0.0138777	0.0136141	0.0215125	0.0162727	0.0100716	0.0109709	0.0114077	0.00209104	0.0141098	0.00589456	0.0133925	0.0207404	0.0278224	0.0102362	0.00984187	0.00414005	0.0172036	0.00794094	0.00531799	0.0123206	0.00480956
		101	0.0102257	0.013104	0.0113454	0.0156645	0.00902086	0.0167898	0.00692488	0.0113399	0.010542	0.0164868	0.019962	0.0208785	0.0248256	0.0273827	0.0208045	0.0232571	0.0151834	0.0174893	0.0109974	0.00709361	0.0113959	0.0187493	0.0096183	0.0268546	0.0180326	0.0105867	0.010337	0.00637072	0.0183026	0.0162786	0.00843683	0.00675386	0.0033149	0.00769725	0.0139536	0.00914151	0.0169856	0.0114112	0.0292858	0.00423116	0.00669645	0.00610946	0.0143078	0.00941063	0.00624408	0.00799939	0.00847717
		102	0.0120228	0.0173297	0.0115287	0.0197887	0.0125051	0.0303148	0.0121714	0.00690971	0.0119236	0.0205968	0.020038	0.0187021	0.0241325	0.022922	0.0231791	0.0287784	0.0168805	0.00852667	0.0147525	0.0207332	0.00605819	0.0149889	0.00683106	0.0232337	0.0114579	0.0225319	0.019925	0.0176792	0.01456	0.020389	0.0146308	0.00684916	0.00538417	0.00974454	0.0144467	0.0108256	0.0156182	0.0141234	0.0270534	0.0139967	0.0100407	0.011509	0.0111571	0	0.00635981	0.015146	0.0121635
		103	0.0102612	0.012618	0.00715394	0.0171957	0.0114626	0.0161071	0	0.00192564	0.00926433	0.0096895	0.0140711	0.0183936	0.0286347	0.0117349	0.019731	0.0147738	0.0178702	0.00942272	0.0230471	0.0152401	0.00148079	0.00727041	0.0124487	0.0307852	0.0132587	0.015446	0.0135507	0.0117803	0.02717	0.00718977	0.0021864	0.0106308	0.00410194	0.00148906	0.00777152	0.0050345	0.00951057	0.0106639	0.0277206	0.00966672	0.0130765	0.0101683	0.0118941	0.00842663	0.0162896	0.00461612	0.00671437
		104	0.0206636	0.020585	0.00914724	0.0262068	0.0146746	0.0241638	0.0165973	0.00954146	0.0153943	0.0184553	0.0192952	0.0145182	0.0234089	0.0143633	0.0147931	0.0178493	0.0197636	0.0182294	0.015527	0.00744652	0.00923052	0.0218983	0.0106239	0.0147721	0.0154313	0.0201877	0.0174989	0.0195193	0.0187058	0.0231988	0.00943416	0.0106501	0.00738997	0.0125638	0.0102586	0.0164529	0.0155685	0.0106956	0.0229867	0.0143559	0.0217052	0.0214922	0.0119594	0.0100957	0.0199327	0.0045673	0.0113169
		105	0.00857303	0.0153171	0.000858018	0.0131583	0.00555133	0.0191747	0.00834439	0.015405	0.0100308	0.0083606	0.0187922	0.0124649	0.0238657	0.0180592	0.011063	0.0140671	0.0134336	0.0139298	0.010027	0.0145331	0.00357501	0.0102824	0.00521555	0.0181584	0.0122491	0.00362095	0.00845351	0.00461036	0.0084775	0.0109856	0.00916561	0.0153221	0.0125112	0.00293018	0.0172146	0.0111528	0.0157652	0.010505	0.0101108	0.00822846	0.0241322	0.00499761	0.00671061	0.0121795	0.0175381	0.0072137	0.00645132
		106	0.0173602	0.0139154	0.00678473	0.0166243	0.0126309	0.0135268	0.00998984	0.0153837	0.0061168	0.0154737	0.0109382	0.0221125	0.0220339	0.0105736	0	0.0113093	0.0130745	0.00283472	0.00359975	0.00707632	0.0149252	0	0.00728301	0.0279688	0.0145704	0.00765126	0.00979401	0.0070081	0.0129238	0.0173342	0.0108639	0.0112268	0.011696	0.00948711	0.0121982	0.0060453	0.00548886	0.0112429	0.0181763	0.0150165	0.0172861	0.0116954	0.000891102	0.0124883	0.0168657	0.0193532	0.0085598
		107	0.00472149	0.0054516	0.00495003	0.0198641	0.018837	0.0169834	0.0190862	0.0202717	0.0146503	0.00879167	0.00937592	0.0188063	0.0177899	0.00889268	0.0130332	0.0163146	0.0178333	0.00545881	0.0135129	0.0107564	0.0049748	0.0108181	0.00893869	0.0109711	0.00916938	0.0120177	0.0181988	0.00111139	0.0179767	0.0142406	0.0141904	0.0128569	0.0180076	0.00679266	0.00673198	0.0105295	0.012415	0.014964	0.0238364	0.0148665	0.0158317	0.00806912	0.0180298	0.0107379	0.0176004	0.0139249	0.00911584
		108	0.0109131	0.0126775	0.0111041	0.00826972	0.0109929	0.025435	0.0208909	0.0114104	0.0133113	0.0066082	0.0129488	0.0164637	0.018513	0.02131	0.0162707	0.0116869	0.018367	0.0169445	0.00905474	0.0208802	0.017099	0.0207389	0.012276	0.0173181	0.0162479	0.00943753	0.0159118	0.00774121	0.0225205	0.010832	0.00719635	0.0125172	0.00611483	0.0149649	0.0154778	0.00618162	0.0162674	0.0170727	0.0216639	0.0111042	0.0224041	0.0184324	0.0218696	0.0256827	0.0228951	0.00763472	0.0107124
		109	0.0109534	0.0121059	0.00577995	0.0123713	0.00785333	0.0177943	0.0148674	0.00684218	0.00993201	0.00379362	0.012833	0.0101544	0.0144246	0.0172296	0.0201199	0.0072089	0.0196259	0.00816313	0.021603	0.0176489	0.00993267	0.0107337	0.00692216	0.0103736	0.00261044	0.00461475	0.00543082	0.00100168	0	0.00964787	0.00525593	0.00697523	0.00866167	0.00573037	0.00631124	0.0144794	0.00333501	0.00226097	0.00787102	0.0103747	0.0176438	0.0100065	0.016571	0.0159465	0.0136364	0.00519319	0.0166092
		110	0.0167471	0.0178579	0.00661472	0.0226489	0.0196379	0.0207164	0.00783633	0.00197624	0.0166316	0.0119859	0.0162461	0.00634137	0.0277542	0.0182638	0.0206897	0.00910576	0.0159855	0.00292541	0.0101485	0.00844548	0.0060795	0.00383618	0.0144721	0.0255222	0.0168041	0.00964873	0.024097	0.00625189	0.0145459	0.0146253	0	0.0140072	0.0225257	0.0143753	0.00856104	0.0100068	0.015112	0.0117158	0.0168747	0.00229595	0.00560265	0.00402136	0.0140979	0.0203743	0.020826	0.00869879	0.0128132
		111	0.0173	0.0226523	0.00662306	0.0272061	0.0160474	0.0209007	0.0202872	0.0043775	0.00899827	0.00946177	0.0189644	0	0.0165571	0.0162208	0.0184773	0.0256299	0.0236075	0.0116429	0.0152109	0.0015385	0.00321014	0.00975513	0.00983637	0.0141604	0.00919419	0.0116775	0.013695	0.00860473	0.0172002	0.0129176	0.00416874	0.00940699	0.0135741	0	0.00801495	0.00890796	0.0125735	0.0110815	0.0222	0	0.0129255	0.00162206	0.00588898	0.0127058	0.00900109	0.00424116	0.012913
		112	0.0155114	0.0158348	0.0074812	0.0222509	0.0163133	0.0261081	0.0181655	0.00885292	0.0111167	0.00888231	0.0116981	0.0214446	0.0254747	0.0150864	0.0284199	0.0121862	0.0168536	0.0141826	0.0181222	0.0200119	0.00879891	0.0178346	0.0130237	0	0.0108207	0.013111	0.0102255	0.0041763	0.0244415	0.0151289	0.00857653	0.00134712	0.0216943	0.015554	0.0150358	0.0128404	0.00929762	0.0167912	0.0248511	0.0118393	0.0117926	0.0105105	0.0203052	0.014016	0.0147994	0.0104814	0.00498053
		113	0.00761252	0.0188303	0.0115946	0.0197707	0.0082741	0.0190121	0.0200624	0.0124628	0	0.0140259	0.0070931	0.0168234	0	0.00642111	0.0090407	0.00970189	0.022579	0.0163017	0.0164492	0.020874	0.0110319	0.0133168	0.00345623	0.00798986	0.00584827	0.0123749	0.00453624	0.00253708	0.0157498	0.00914372	0.0045212	0.00517098	0.012768	0.0100249	0.00951288	0.00589366	0.0172399	0.00810174	0.0144154	0.0164481	0	0.00253561	0.019881	0.00853417	0	0.00845069	0.008148
		114	0.0058698	0.011429	0.00285123	0.0186646	0.0208629	0.0163695	0.0165169	0.0169037	0.00801635	0.00779781	0.00411053	0.0108122	0.0175038	0.0188692	0.015661	0.0188081	0.015176	0.0234414	0.0244738	0.0108042	0	0.0124712	0.00805089	0.0220185	0	0.00406299	0	0.00899451	0.0225555	0.0142519	0.00988313	0.0113305	0.0133424	0.00543024	0.0153327	0.0236789	0.00831654	0.00300087	0.0237119	0.00921929	0.0125281	0.00498818	0.00740289	0.0105971	0.0123703	0.00616601	0.0108323
		115	0.016657	0.0175981	0.0104672	0.0234064	0.0185134	0.0150091	0.00636818	0.0119776	0.0142696	0.0145741	0.00338804	0.0204052	0.0232736	0.0174955	0.00905509	0.0201918	0.0240446	0.0193968	0.00520166	0.00772164	0.000452714	0.0100419	0.00868919	0.0237561	0.0103275	0.0136771	0.0205932	0.0068508	0.0116317	0.018	0.0152532	0.0157393	0.00817423	0.00815661	0.0092711	0.0174982	0.0148604	0.0144325	0.0134831	0.0044379	0.0161781	0.00593999	0.0156971	0.0101846	0.00937885	0.00910255	0.00997784
		116	0.0187494	0.0179272	0.0129118	0.0237744	0.0213008	0.0161247	0.00837831	0.0114519	0.00969825	0.0110284	0.012386	0.0145217	0.0194136	0.0180972	0.0248306	0.0193769	0.00584269	0.0121242	0.0263113	0.0177477	0.00347671	0.00808202	0.0108429	0.0228321	0.0112502	0.0136236	0.00889878	0.00286783	0.0125515	0.0214226	0.0136955	0.0090573	0	0.00642184	0.0118181	0.0115027	0.0124313	0.00748403	0.0191166	0.00393559	0.013511	0.00764414	0.0194635	0.0143149	0.0165401	0.0219549	0.0112265
		117	0.0191725	0.0147802	0.00740675	0.0250415	0.0183911	0.0260442	0.017602	0.0175587	0.0118545	0.0088973	0.0129826	0.010433	0.0151852	0.0131301	0.02264	0.011635	0.0141981	0.0095634	0.00769293	0.0102471	0.00798152	0.020246	0.0106786	0.0135612	0.0110251	0	0.00934894	0	0.0243148	0.0095199	0.0153157	0.0155799	0.01494	0.0126162	0.0021062	0.0160202	0.0114446	0.0190797	0.0210238	0.00495683	0.0199759	0.0055472	0.00251663	0.0140886	0.0160607	0.00314549	0.00672146
		118	0.0216506	0.0198331	0.00569296	0.0149967	0.0302916	0.0198522	0.00880265	0.0105497	0.00618576	0.0115334	0.00717717	0.0123535	0.0238059	0.0121801	0.0142711	0.0139136	0.00682757	0.00819558	0.0151407	0.00647166	0.00418357	0.0158499	0.00705793	0.0273029	0.00759026	0.00741936	0.00234614	0.00308486	0.0126431	0	0.00368903	0.0081784	0.0109215	0.00487972	0.00751385	0.00411545	0.00606818	0.00772184	0.0149595	0.0090821	0.0183299	0.00656066	0.0142824	0.0204991	0.0213972	0.0069339	0.00694494
		119	0.011556	0.0118068	0.00795703	0.0243139	0.0194831	0.0141536	0.0173925	0.0140408	0.0146168	0.0151238	0.0167863	0.0184506	0.0260251	0.015227	0.0266	0.0145831	0.0135009	0.0149373	0.0109791	0.013638	0.0104135	0.0123709	0.00791135	0.0217117	0.0108509	0.00981857	0.00713795	0.0142759	0.018708	0.00447373	0.0110987	0.00890582	0.00852144	0.00147543	0.00507334	0.0128456	0.00852705	0.00278939	0.0112088	0.0149886	0.00556073	0.00144561	0.0090212	0.0152678	0.0136528	0.00266793	0.0029357
		120	0.0116472	0.0200442	0.00755666	0.0197084	0.0200267	0.0203475	0.0156846	0.0203	0.010532	0.00864671	0.0139226	0.0109841	0.0237285	0.016761	0.0252061	0.00554463	0.00764381	0.0116566	0.00661812	0.014877	0.0167476	0.0129967	0.00886833	0.0180782	0.0200122	0.0196235	0.0236065	0.0177529	0.0102942	0.00888787	0.00696714	0.00913488	0.0116754	0.00717225	0.0166387	0.0087183	0.00707542	0.010165	0.0173649	0.0154974	0.0206345	0.010983	0.0126578	0.00346809	0.00609529	0.00616701	0.010515
		121	0.022436	0.0219214	0.0143461	0.0209327	0.0207498	0.0152266	0.017465	0.0163368	0.0206401	0.00926107	0.00896886	0.0183528	0.0231634	0.0135099	0.0241232	0.0154977	0.0112306	0.0119122	0.0110481	0.0105256	0.0201466	0.0249979	0.0112113	0.0154691	0.0145592	0.0253179	0.0144448	0.00449841	0.0218845	0.00931681	0.0131606	0.0122703	0.0123872	0.0122547	0.0153174	0.0142889	0.0114042	0.00973926	0.0257574	0.0164376	0.018087	0.00932301	0.0137299	0.0209968	0.0246301	0.00824572	0.00888235
		122	0.0109341	0.0135881	0.00872457	0.0189732	0.0182639	0.019376	0.0111732	0.0179586	0.0124565	0.0113857	0.0100218	0.0128615	0.0189953	0.0152655	0.0199325	0.0172307	0.0165905	0.0183994	0.015476	0.0137478	0.0179544	0.0139926	0	0.00889213	0.0114444	0.00425004	0.0101503	0.0163385	0.0219804	0.0174555	0.00915067	0.0117712	0.0111951	0.00373281	0.0239768	0.0178883	0.0102982	0.0106958	0.0255978	0.0175766	0.0171748	0.00938175	0.00500543	0.0135113	0.0101672	0.0121759	0.00547707
		123	0.00345908	0.0148727	0.00715316	0.0223603	0.0139515	0.0225798	0.00743129	0.00950493	0.0157919	0.00962544	0.0159155	0.017751	0.0210874	0.00896359	0.0108263	0.0116294	0.0121342	0.012235	0.0108184	0.0128824	0.00833536	0.00521737	0.00861191	0.0114365	0.00694436	0.0072803	0.0121361	0.0133214	0.00492709	0.00652279	0.00377811	0.002263	0.0105081	0.00673971	0.00688412	0.00911701	0.0123812	0	0.0193126	0.00510989	0.0117476	0.013395	0.00508327	0.00932299	0.014442	0.00813551	0
		124	0.0109494	0.0168677	0.00700943	0.0160068	0.0206487	0.0231379	0.0198276	0.0173016	0.0127645	0.0158749	0.0184307	0.0131675	0.0155592	0.0134699	0.0218979	0.0152482	0.0215514	0.011969	0.0121445	0.0125799	0.0181827	0.00632818	0.0122319	0.0254084	0.0157329	0.0139192	0.0155774	0.00956916	0.00852669	0.0158694	0.0145366	0.0218739	0.0168474	0.00544429	0.0127858	0.0192009	0.0159508	0.0112643	0.0253135	0.0137724	0.0231715	0.0113468	0.0173987	0.0180541	0.019501	0.019357	0.0103429
		125	0.0102237	0.015244	0	0.0242005	0.0186082	0.0256615	0.00889606	0.00449808	0.00914733	0.0108911	0.0168725	0.013002	0.0171715	0.00489731	0.0135812	0.00666906	0.0103852	0.00984494	0.00224134	0	0.0156932	0.0147183	0.0139478	0.0171264	0.0131727	0.0171297	0.0181076	0.0119065	0.0224876	0.012141	0.000673871	0.0160349	0.0248724	0.0219907	0.0108275	0.0158115	0.0132434	0.00808165	0	0.00758993	0.018261	0.0110591	0.0172016	0.00449907	0.00950411	0.0083524	0.00661833
		126	0.0208726	0.0211625	0.0167093	0.0315089	0.025596	0.0285254	0.0132921	0.00713222	0.0169516	0.0232906	0.0182095	0.0136704	0.0183674	0.0155852	0.0172447	0.0108745	0.012783	0.012967	0.0122484	0.0155281	0.0220082	0.0182838	0.0126742	0.0250055	0.0124564	0.0170064	0.0188823	0.0098256	0.0190719	0.00919073	0.0159025	0.0207377	0.0225756	0.0184672	0.0194448	0.0112256	0.0204827	0.00925221	0.0127526	0.00452604	0.021592	0.0119459	0.025547	0.0164803	0.0223646	0.0147427	0.0149555
		127	0.0266484	0.0263329	0.0111347	0.0306665	0.022564	0.0220754	0.0140751	0.0146089	0.0204177	0.0127552	0.0105912	0.0162514	0.018226	0.0135071	0.0195761	0.00862208	0.00673088	0.0179491	0.0151182	0.0170992	0.0111409	0.0282224	0.0158812	0.0311551	0.0126366	0.0130069	0.0198972	0.0143536	0.0307472	0.0101093	0.0127102	0.0138526	0.0160014	0.0118898	0.022483	0.0107521	0.0117111	0.0109397	0.0286897	0.0104985	0.0195838	0.0199518	0.0238009	0.0108038	0.0247162	0.00970761	0.0121784
		128	0.0131425	0.0194988	0.00710441	0.0268307	0.0238814	0.0211235	0.0173683	0.0131036	0.0131294	0.0104848	0.0121127	0.0155672	0.0234812	0.0173392	0.0190722	0.00769681	0.0029626	0.0178124	0.0081214	0.00871126	0.0153634	0.00841246	0.00214057	0.0255263	0.0116025	0.00925524	0.00578145	0.0123264	0.0116771	0.0124714	0.00639136	0	0.0180113	0.0148416	0.0164845	0.00893753	0.00896279	0.0246481	0.0301436	0.012671	0.0140175	0.018909	0.00964503	0.00622249	0.0124597	0.0162602	0.0110395
		129	0.0186844	0.0197989	0.011931	0.0279084	0.0265058	0.027483	0.0180881	0.0147832	0.0162398	0.0092916	0.0151675	0.0151442	0.0203359	0.0170209	0.0188951	0.00883523	0.0163816	0.0126703	0.00834755	0.00574796	0.0145819	0.013391	0.0117731	0.0330375	0.0118735	0.0197777	0.00491433	0.00392491	0.0100527	0.00725898	0.0146802	0.00829489	0.00976152	0.00404947	0.0141443	0.00214812	0.00649252	0.0165512	0.0233221	0.0105416	0.0193735	0.0101867	0.013036	0.0202135	0.0125085	0.00822885	0.0158835
		130	0.018863	0.0198209	0.00862113	0.0238232	0.00678452	0.0341484	0.0200895	0.0131459	0.0100373	0.0144458	0.00748221	0.0142122	0.0257229	0.020268	0.0222293	0.0192302	0.0206352	0.011177	0.01518	0.0126174	0.0192749	0.0145259	0.0186825	0.0327988	0.0163711	0.0136661	0.00623786	0.00651116	0.0176811	0.00911649	0.0040836	0.00490793	0.00771932	0.00593523	0.0161346	0.00816525	0.0146212	0.0155481	0.0313969	0.0125073	0.0152627	0.00277677	0.0134153	0.0126202	0.0195428	0.00985048	0.0147247
		131	0.0256026	0.024107	0.0142069	0.0175666	0.0244514	0.0176987	0.0114227	0.0148578	0.0155405	0.0198261	0.0183476	0.0257768	0.0314192	0.015756	0.0259942	0.0125468	0.0172595	0.0216178	0.0261044	0.0167673	0.0192962	0.0191008	0.0194671	0.0343654	0.0138185	0.00663642	0.00798169	0.0128969	0.0213401	0.0158321	0.0172582	0.010976	0.0187691	0.00400652	0.015617	0.0226234	0.0213757	0.0144788	0.0367415	0.0097708	0.0238536	0.00964228	0.0182757	0.00953692	0.0258628	0.0127045	0.015124
		132	0.0217155	0.0294659	0.0139846	0.016702	0.0201963	0.022678	0.0172899	0.0150027	0.0174213	0.013368	0.0147943	0.0216083	0.0223426	0.0221432	0.0120423	0.0173197	0.0185832	0.0162733	0.0185668	0.0157584	0.0239188	0.0227152	0.0185475	0.0202961	0.0118115	0.00772018	0.0150376	0.00394299	0.0163561	0.0134721	0.0193888	0.0122847	0.021698	0.00856818	0.0165193	0.0111512	0.0150918	0.0119046	0.0277829	0.017836	0.0186709	0.0127648	0.0178994	0.018276	0.0257729	0.0195918	0.0105039
		133	0.0141663	0.0194979	0.0148313	0.0218993	0.0217693	0.0307956	0.012815	0.0187197	0.0210917	0.0224739	0.0206557	0.0160835	0.0206169	0.0170411	0.0261656	0.020314	0.0209602	0.0225172	0.00859118	0.0142794	0.0207858	0.022742	0.0155574	0.020286	0.00614095	0.014259	0.0136568	0.00651283	0.0168019	0.0164461	0.0114675	0.00632206	0.00898895	0.0101462	0.0195923	0.0140471	0.0100865	0.00711714	0.0230082	0.00986854	0.0164954	0.0128922	0.0138989	0.00874158	0.0141228	0.0113751	0.0148224
		134	0.0109088	0.0197876	0.0113598	0.0232653	0.0208597	0.0232225	0.0158499	0.0201783	0.0129972	0.014673	0.0147214	0.0168807	0.0114427	0.00685616	0.0196444	0.0144704	0.0292516	0.0111829	0.0168833	0.0260513	0.0111814	0.0162763	0.00470013	0.0166255	0.0153131	0.0136834	0.0108537	0.00706173	0.0249931	0.00811937	0.0169118	0.00509646	0.00690613	0.00907802	0.00951666	0.00950735	0	0.00935443	0.0174342	0.0110489	0.0220249	0.0220131	0.0146165	0.0142114	0.0174957	0.0214228	0.0172359
		135	0.0132662	0.016652	0.0161601	0.0325831	0.020962	0.018899	0.0159663	0.0266111	0.0233473	0.0235321	0.0158657	0.0214293	0.0185097	0.0206224	0.0283528	0.0247791	0.0283774	0.0304206	0.017974	0.0222037	0.0079825	0.0158656	0.00853925	0.0188082	0.0205443	0.0161461	0.0143691	0.00929314	0.0218542	0.0150632	0.00770638	0.00438737	0.0221812	0.016074	0.00959806	0.0169503	0.0174601	0.0108206	0.0189762	0.0169795	0.0135869	0.0104843	0.0143704	0.014787	0.0186128	0.0182414	0.0155948
		136	0.0184278	0.0277703	0.0197531	0.0222619	0.0223796	0.028261	0.0218819	0.0194908	0.0135546	0.0150848	0.0130444	0.0134262	0.0223464	0.0200797	0.023794	0.0324223	0.0353605	0.0221983	0.0238396	0.0276612	0.000621316	0.0152858	0.0125641	0.0208246	0.0194975	0.0134701	0.0131893	0.0170849	0.0301315	0.0131718	0.0145123	0.0180767	0.00664143	0.00502858	0	0.0150039	0.00938016	0.0142829	0.0232476	0.01443	0.0312208	0.0134158	0.014439	0.0156508	0.0193218	0.0228383	0.0269038
		137	0.012161	0.0244086	0.00605103	0.0206864	0.00648809	0.0291202	0.0115428	0.00782279	0.0106131	0.0132777	0.0055911	0.01449	0.0169564	0.0160674	0.0215905	0.0165997	0.0255055	0.012971	0.0125521	0.017037	0.00316688	0.00400262	0.00657692	0.0187009	0.0164915	0.00660417	0.0127108	0.00886133	0.0198215	0.00600015	0.0118249	0.00745369	0.00904217	0.0156156	0.0105302	0.01408	0.00201303	0.00658139	0.0184071	0.00861406	0.029482	0.00992792	0.0271682	0.0180909	0.0171624	0.019368	0.0200293
		138	0.0286469	0.0255935	0.00569657	0.0246829	0.022828	0.0313371	0.0166829	0.013689	0.018512	0.0177217	0.0148607	0.0127098	0.02452	0.025719	0.0261632	0.0183458	0.0278746	0.020805	0.0120167	0.00215288	0.0151126	0.0248603	0.0107821	0.0313421	0.0161178	0.0140298	0.022003	0.00522185	0.0247536	0.0207731	0.0262476	0.0165983	0.0138928	0.0106851	0.0118027	0.0148156	0.0109903	0.0216947	0.0286686	0.0197253	0.0306687	0.0131903	0.0276221	0.0277743	0.0210432	0.0240048	0.0111221
		139	0.0196716	0.0206804	0.0125758	0.0259372	0.020912	0.0310859	0.0178137	0.0237714	0.0172904	0.0101759	0.0142839	0.0189336	0.0269605	0.0173683	0.0288517	0.0296677	0.0189795	0.0224339	0.0180377	0.03099	0.0181005	0.0237426	0.0104033	0.0331026	0.0205522	0.0228845	0.0111798	0.0197812	0.0220618	0.0246284	0.0178892	0.0044716	0.0108889	0.0072455	0.017653	0.0202246	0.014846	0.0167624	0.0246362	0.00559225	0.0225025	0.0119945	0.0217872	0.025871	0.0274389	0.018424	0.0100116
		140	0.0183925	0.0214604	0.00598932	0.0187902	0.0154839	0.0273365	0.0179292	0.0198556	0.0183531	0.0219841	0.0127987	0.0185996	0.0294139	0.018694	0.020529	0.0219717	0.0140542	0.0161929	0.0218728	0.0139777	0.00999738	0.0109425	0.000335852	0.0157967	0.00722527	0.0170047	0.0152859	0.0201735	0.0183197	0.0208549	0.0094804	0	0.00493722	0.0112455	0.0146189	0.00938235	0.0110749	0.0176339	0.0264006	0.0134298	0.013873	0.0082078	0.00895522	0.0224109	0.0335792	0.0273138	0.014654
		141	0.0290978	0.0286	0.0168019	0.0350658	0.0277556	0.0244609	0.0218254	0.0174911	0.0139216	0.0169002	0.0187639	0.0214774	0.024969	0.0181449	0.0222192	0.0239623	0.0270121	0.0209384	0.0199361	0.0313158	0.0171435	0.00819578	0.00628499	0.0207922	0.0165608	0.0255837	0.010321	0.021247	0.0293983	0.0221068	0.0181294	0.0126938	0.0183063	0.0161866	0.0193782	0.0224062	0.0189238	0.00978849	0.026214	0.0249878	0.0224623	0.0128123	0.0222398	0.0232617	0.0264995	0.0166054	0.0153263
		142	0.0135093	0.0283197	0.0085223	0.0111866	0.0135315	0.0219571	0.0108449	0.014438	0.00893043	0.0111295	0.011186	0.0183209	0.0264336	0.0174736	0.0244392	0.0233296	0.0219475	0.0260127	0.0217399	0.0212052	0.0208288	0.017853	0.0066662	0.0202826	0.0166313	0.0183662	0.00157415	0.0105278	0.0181696	0.0124456	0.0123617	0.0152699	0.0241786	0.016101	0.0190646	0.0199695	0.0149339	0.0061118	0.0204527	0.0113101	0.0233443	0.0136461	0.0200507	0.0187941	0.0244721	0.0126023	0.015261
		143	0.0251773	0.0273849	0.013405	0.0375932	0.0243059	0.0333799	0.0184963	0.0176596	0.017121	0.0164045	0.0233904	0.0198148	0.0349861	0.0255309	0.0203467	0.0271351	0.0169855	0.0142568	0.0191219	0.0301671	0.0128791	0.0233363	0.0121409	0.0296388	0.014909	0.00997858	0.0119633	0.0178269	0.0262502	0.020997	0.0179985	0.0234785	0.0251808	0.0176999	0.0223807	0.0270364	0.0217923	0.0244735	0.0230791	0.0179776	0.0298678	0.0088146	0.0227904	0.0239273	0.0272402	0.0237037	0.0189554
		144	0.0292694	0.024952	0.0154101	0.0116351	0.0244153	0.0305856	0.0188071	0.0108232	0.018164	0.0181502	0.0191774	0.0294944	0.0314684	0.0232985	0.0247063	0.0205038	0.0172305	0.024211	0.0325377	0.0249187	0.0202546	0.029772	0.0157598	0.0267548	0.0137953	0.00920418	0.0152095	0.0159487	0.0311257	0.0187584	0.0172331	0.0118826	0.0189199	0.0270768	0.0218077	0.021917	0.0119987	0.0153214	0.0280118	0.0231991	0.0308307	0.0245752	0.0283169	0.0250584	0.0244059	0.0200187	0.0226863
		145	0.0240158	0.0314975	0.0122421	0.0284313	0.0279692	0.0244795	0.0224889	0	0.0254786	0.01719	0.0206828	0.0175874	0.0237811	0.0229046	0.0209031	0.0183951	0.0175817	0.0162117	0.0153131	0.0150014	0.00948396	0.00962234	0.0121901	0.0266836	0.0127009	0.0107362	0.0109259	0.0141051	0.0218473	0.0165549	0.0102872	0.00230513	0.015355	0.00670192	0.00737186	0.0135535	0.00920045	0.0196327	0.0345157	0.013631	0.0216001	0.0230005	0.0177474	0.0184286	0.0240573	0.0137926	0.0116943
		146	0.0217253	0.0256524	0.0142278	0.0244471	0.0253769	0.0391439	0.0206213	0.0185653	0.0243546	0.0178557	0.0152045	0.0161488	0.027048	0.0222756	0.0239437	0.0248168	0.0261019	0.01568	0.0273044	0.0299345	0.0239094	0.0136574	0.012018	0.0220411	0.0194154	0.0173763	0.0194286	0.0128003	0.025344	0.0262985	0.0085428	0.015504	0.0178249	0.020657	0.0227262	0.0213509	0.0170195	0.0268789	0.0399964	0.00982451	0.030889	0.0201794	0.0151751	0.0154044	0.0291546	0.0142085	0.0151273
		147	0.0228419	0.0304858	0.0195577	0.034853	0.0291138	0.031307	0.0309625	0.0184227	0.0188094	0.0207004	0.0235871	0.0323159	0.0262518	0.0249589	0.0327196	0.0306482	0.0211849	0.0167012	0.0240604	0.0330889	0.0213618	0.0194954	0.0134006	0.0248471	0.0202565	0.0168762	0.019182	0.00701388	0.0186673	0.0205995	0.0209934	0.0173204	0.0284616	0.0208468	0.0144832	0.015987	0.0113698	0.0182631	0.0355184	0.022428	0.0297938	0.0280543	0.0234341	0.0290273	0.0330765	0.0222777	0.0115612
		148	0.0285686	0.0226458	0.0196912	0.0304764	0.028033	0.0368106	0.0217321	0.0104571	0.0190285	0.0192531	0.0225392	0.0237613	0.0297926	0.0319445	0.0274045	0.0224574	0.0279081	0.0281435	0.0347232	0.0293932	0.00997219	0.0228804	0.0172609	0.0195051	0.0226611	0.0179657	0.0109946	0.00885902	0.022947	0.0118616	0.0106774	0.0204607	0.019172	0.0152652	0.0193437	0.0196912	0.0174211	0.0233545	0.0397989	0.0139802	0.0179351	0.0248809	0.0177183	0.0255199	0.0297696	0.0216476	0.0266019
		149	0.0326563	0.0279534	0.0178337	0.034846	0.0276124	0.0393308	0.0150042	0.0106791	0.0224885	0.0207816	0.0226615	0.0181842	0.0313526	0.023175	0.028111	0.0274451	0.025205	0.0312662	0.0241228	0.0283547	0.0199135	0.0235478	0.012394	0.0328094	0.0239211	0.0144557	0.00365273	0.0184396	0.0232559	0.0234607	0.0141539	0.0211523	0.0229531	0.0231744	0.0207766	0.0178394	0.0172225	0.0165081	0.0301421	0.016568	0.0310026	0.0298878	0.022455	0.0284666	0.0361685	0.0260578	0.021509
		150	0.0259693	0.0287413	0.0109701	0.0191951	0.0205126	0.021405	0.0224838	0.00567346	0.0130042	0.024324	0.0240656	0.023289	0.0245152	0.0287398	0.0246272	0.0258817	0.0287237	0.0210989	0.0227608	0.0229195	0.0245758	0.0216638	0.0142579	0.0281111	0.0136299	0.0179088	0.00598951	0.0103434	0.019238	0.00811594	0.00917314	0.0138319	0.025895	0.0123154	0.0187898	0.0235136	0.0156577	0.0248309	0.0431731	0.023256	0.0340268	0.018526	0.0220375	0.0170744	0.0158525	0.0185426	0.0198842
		151	0.0324081	0.0367599	0.0202293	0.0317506	0.0283209	0.0321758	0.0162615	0.0175488	0.0266047	0.0223675	0.0230913	0.0250577	0.0263538	0.0226705	0.0228496	0.025052	0.024856	0.0201165	0.0229729	0.020837	0.0313062	0.0301366	0.0191221	0.0329368	0.0185727	0.0174729	0.0117165	0.0109153	0.0153897	0.0270141	0.0216039	0.0233051	0.0250015	0.0186583	0.0290002	0.0306715	0.0263435	0.029127	0.0357962	0.0188811	0.0339096	0.027004	0.0318585	0.0275072	0.0189133	0.0259534	0.0205683
		152	0.031396	0.0314957	0.0230394	0.0422411	0.0360588	0.0331287	0.0267232	0.0207787	0.0243021	0.0196942	0.0270977	0.0239928	0.0121612	0.0235258	0.0348387	0.0232916	0.0215632	0.0183713	0.0162409	0.0236321	0.0210375	0.0274465	0.0204625	0.0258407	0.0159201	0.0103899	0.0049521	0.00514025	0.0178405	0.0208193	0.0241878	0.0134175	0.0245249	0.0181771	0.0227106	0.0280579	0.0263377	0.0217872	0.0419587	0.0181799	0.0344872	0.0275196	0.0348926	0.0286417	0.0284614	0.0251595	0.0179063
		153	0.033917	0.0256442	0.0236959	0.035353	0.0320096	0.0320574	0.0232353	0.0233168	0.0252988	0.0255464	0.0228446	0.0219777	0.0290382	0.0234829	0.0211968	0.0322469	0.0305242	0.0277693	0.0341814	0.0301235	0.0215805	0.0145905	0.0185796	0.0365801	0.0260751	0.0182452	0.0175799	0.0130924	0.0288175	0.0203972	0.0182551	0.0189327	0.0343198	0.018414	0.0192562	0.0299813	0.0220085	0.0250145	0.045742	0.0259523	0.0375749	0.0329567	0.0239013	0.0300806	0.0383027	0.0351849	0.0291884
		154	0.0292151	0.0308734	0.016581	0.035684	0.0280093	0.0377768	0.0208051	0.0129819	0.0199177	0.022528	0.0284006	0.0185553	0.0257423	0.0359701	0.0226611	0.0274323	0.0374966	0.0367959	0.0279374	0.0221282	0.027467	0.0248729	0.0126522	0.0320725	0.0226209	0.0211326	0.0218899	0.0203623	0.0366427	0.0228896	0.0212957	0.0253629	0.0341544	0.0206683	0.0240139	0.023819	0.0238794	0.0285676	0.0491246	0.0292485	0.0357792	0.0327313	0.0351074	0.0296641	0.036278	0.020922	0.0171907
		155	0.0205922	0.0268918	0.0141692	0.0315935	0.0254148	0.0353259	0.0244779	0.0184917	0.0157415	0.0252885	0.0321715	0.0235199	0.0210637	0.0203509	0.0299837	0.0325902	0.0304475	0.0325813	0.0259561	0.0182562	0.0174154	0.0236445	0.0169501	0.027327	0.0258892	0.0134667	0.0246054	0.02337	0.029307	0.0262548	0.0240294	0.0196484	0.0248558	0.0273387	0.026602	0.0292064	0.0296796	0.03683	0.0318298	0.0219561	0.0348846	0.0345278	0.033507	0.0367022	0.0321375	0.0259272	0.0155517
		156	0.0271784	0.030463	0.0158353	0.0291943	0.0257895	0.0482125	0.0295699	0.0226502	0.0267129	0.0197918	0.0178965	0.0200883	0.0304719	0.0218954	0.0362844	0.0334049	0.0358582	0.0270789	0.0247211	0.0220764	0.03861	0.0385991	0.0183479	0.0314287	0.0271705	0.031309	0.0175521	0.0236886	0.037768	0.0174659	0.0162702	0.0212266	0.0379138	0.0319952	0.0283223	0.0278686	0.0234025	0.0267362	0.0377209	0.0195329	0.0327619	0.0257582	0.0323632	0.0333321	0.0264778	0.0191641	0.025573
		157	0.0180635	0.0263446	0.0138947	0.0264612	0.0239031	0.0343561	0.0246976	0.0235915	0.0175624	0.0254291	0.0217978	0.0275736	0.0275027	0.0365731	0.0361675	0.0325048	0.0283445	0.0215336	0.0271627	0.0282634	0.0190017	0.0234417	0.0172321	0.0320381	0.0186981	0.0163496	0.0222429	0.0132293	0.0266968	0.0251775	0.0145784	0.0123578	0.0243694	0.0197825	0.0213617	0.0180285	0.0197067	0.012063	0.0298692	0.0182136	0.0388074	0.0197124	0.0205876	0.0243279	0.0255969	0.0138719	0.0250602
		158	0.0233777	0.0240014	0.0170001	0.0401492	0.0369773	0.0284318	0.0240829	0.0322891	0.029782	0.0234636	0.0331973	0.0230921	0.0324204	0.0275701	0.0354804	0.0369442	0.0279267	0.0282812	0.0315554	0.019431	0.0362522	0.0248442	0.023039	0.0399427	0.0197704	0.021133	0.0242437	0.017083	0.0314921	0.0278913	0.0319787	0.0245924	0.0315538	0.0273838	0.0265551	0.023249	0.0151517	0.0266787	0.0302678	0.0136405	0.0436978	0.0334513	0.0332392	0.0299926	0.0343727	0.0225154	0.0208441
		159	0.0223701	0.0343742	0.0209379	0.027279	0.024261	0.0249415	0.0148244	0.0160839	0.0222443	0.0237198	0.0315829	0.0319375	0.033441	0.0248035	0.0383529	0.0344662	0.0368636	0.0274629	0.0213024	0.0290151	0.0308719	0.0286626	0.0245987	0.0317755	0.0231801	0.0269146	0.0255886	0.024206	0.0312259	0.0320165	0.0222182	0.012399	0.0262593	0.0218218	0.032069	0.0257118	0.0197775	0.0348079	0.0430342	0.0276105	0.0396772	0.028492	0.0336025	0.0211765	0.0396849	0.03061	0.0245385
		160	0.0268088	0.0270025	0.0206886	0.0288928	0.0317438	0.0337585	0.018677	0.0178963	0.0110454	0.0171833	0.0257923	0.0285219	0.0282695	0.0301868	0.0326368	0.0319342	0.0298965	0.0295714	0.0259779	0.0247982	0.0311708	0.0290928	0.0121044	0.0308294	0.0241026	0.032156	0.0278562	0.00430033	0.0279169	0.0165037	0.0165942	0.0128369	0.0177234	0.0255712	0.0191363	0.0236598	0.0200346	0.0311583	0.0411072	0.0232643	0.0288762	0.0268496	0.0355438	0.0295606	0.0296704	0.0257113	0.0258997
		161	0.0258265	0.030213	0.0149813	0.0285547	0.033155	0.0426025	0.0230903	0.0242695	0.0189228	0.015368	0.0280811	0.0275322	0.0312949	0.0194955	0.032147	0.026596	0.0288443	0.026991	0.0277916	0.0280883	0.0294375	0.0271436	0.0181311	0.0410932	0.0306673	0.0344372	0.0233676	0.022328	0.0291447	0.0334756	0.0347003	0.0147602	0.0321961	0.0244329	0.0323541	0.0330215	0.0265346	0.0286525	0.0353997	0.0246552	0.0461221	0.0341151	0.0347331	0.0314071	0.0321123	0.0315474	0.0341586
		162	0.0267711	0.0290728	0.0183932	0.0288772	0.0261956	0.029851	0.0170274	0.0210328	0.0198337	0.0258186	0.0260929	0.0171376	0.0312473	0.0226893	0.0387634	0.0400592	0.0459495	0.034797	0.0323379	0.0281901	0.0237948	0.0337046	0.0251975	0.0409293	0.0237097	0.0193205	0.0219241	0.0222117	0.0332181	0.0250272	0.0267696	0.0249539	0.0493388	0.0166738	0.0353717	0.0392517	0.0226801	0.028663	0.0439184	0.0272511	0.0432935	0.0300955	0.0447509	0.0283856	0.0324976	0.0304766	0.0334026
		163	0.0270529	0.0359991	0.0176598	0.0339309	0.0363678	0.032125	0.0189634	0.0160474	0.0200199	0.0196042	0.0273525	0.0215653	0.0346862	0.0328586	0.0314731	0.0363012	0.0311266	0.0325532	0.0318415	0.0325843	0.0306983	0.0309275	0.0212449	0.040903	0.0312849	0.0254021	0.0234915	0.0224433	0.0333621	0.025807	0.0257889	0.0250895	0.0419134	0.018906	0.0376967	0.0323752	0.022299	0.0273502	0.0303875	0.0163079	0.0349762	0.0373857	0.0345909	0.0335026	0.0384525	0.022528	0.0211937
		164	0.0269122	0.0345566	0.0211288	0.0361615	0.0236894	0.0288944	0.0244651	0.024204	0.0280866	0.0244826	0.0239831	0.0289773	0.0306552	0.0374792	0.0373346	0.0271053	0.0245055	0.0311348	0.0244406	0.0234258	0.0375996	0.038397	0.0256789	0.0525847	0.0265711	0.0366506	0.0347858	0.0232652	0.0356197	0.0310104	0.0303382	0.0293445	0.0357016	0.0299103	0.0318677	0.0319462	0.0213557	0.0223869	0.0379639	0.0291812	0.0343238	0.0284414	0.0383818	0.0365205	0.0273167	0.0288411	0.027488
		165	0.0313676	0.035795	0.023673	0.0325121	0.0266717	0.0288989	0.0173455	0.0214219	0.0282427	0.0279677	0.0357642	0.0319634	0.0344349	0.0409367	0.0324049	0.0331992	0.0292825	0.0331019	0.0311759	0.0243241	0.0227666	0.0302538	0.0281769	0.052012	0.0342323	0.0338375	0.0336263	0.0383859	0.0412405	0.0408985	0.0255181	0.0262558	0.0361637	0.0409124	0.0344401	0.0480788	0.034837	0.0399403	0.0493917	0.0310393	0.0320965	0.0339939	0.0393267	0.0343633	0.039256	0.03897	0.0387674
		166	0.0367645	0.0384874	0.016599	0.0274644	0.0408124	0.0331094	0.0276264	0.0282073	0.019565	0.0316971	0.0355123	0.0322607	0.035572	0.0277799	0.0261703	0.0311121	0.0344983	0.0278801	0.0229445	0.0361367	0.028627	0.0253965	0.029257	0.0447665	0.0306058	0.0318524	0.0300576	0.022508	0.0349854	0.0393596	0.0392224	0.0337317	0.0463213	0.0398573	0.0351586	0.0434035	0.0309229	0.0309593	0.0436417	0.0303277	0.0276198	0.0261629	0.0328013	0.0254413	0.0343023	0.0282218	0.0336857
		167	0.0296477	0.034473	0.0246835	0.0376684	0.0369915	0.0381935	0.0308933	0.0274578	0.0307399	0.0275696	0.0307961	0.0238605	0.0332452	0.0278407	0.0345743	0.0226012	0.0387968	0.0324685	0.036106	0.0382851	0.0390584	0.0263817	0.0289666	0.048413	0.0356126	0.0318255	0.0298302	0.0270453	0.0466479	0.0404939	0.0254362	0.0185356	0.0385242	0.0372251	0.0318036	0.0327591	0.0251459	0.0284542	0.0457409	0.0230694	0.0330899	0.0394021	0.0455977	0.0408833	0.0363839	0.0255835	0.0237692
		168	0.0260819	0.0255471	0.0172298	0.0262594	0.0287761	0.0355477	0.0221831	0.0204777	0.0199542	0.0220643	0.0261204	0.0224013	0.0308182	0.0157307	0.0329241	0.034536	0.0309418	0.0259532	0.0280341	0.0357988	0.0391217	0.0425435	0.0276924	0.0490921	0.031622	0.0348166	0.0296946	0.0250728	0.0338635	0.0294966	0.0188236	0.0200886	0.0284788	0.0242798	0.0316079	0.0300432	0.0207822	0.0302481	0.0458904	0.0304765	0.0371972	0.0350824	0.0408026	0.0317738	0.0464471	0.0322664	0.0240143
		169	0.0245409	0.0279591	0.0114471	0.0412055	0.0335558	0.0318248	0.0219977	0.0256519	0.0180231	0.0201586	0.0290627	0.0292849	0.0313482	0.0260891	0.033276	0.0354715	0.0243438	0.0263756	0.030781	0.0399775	0.0384826	0.0447267	0.0328478	0.0403253	0.0280196	0.0323754	0.033554	0.0258581	0.0343327	0.0337373	0.0189956	0.0162875	0.0374111	0.0382117	0.0383065	0.0338865	0.0202593	0.0287023	0.0419036	0.0317307	0.0458106	0.0287304	0.03952	0.041249	0.0425746	0.0323702	0.0323024
		170	0.0298134	0.0251702	0.0190317	0.0371856	0.0359791	0.0359215	0.0304176	0.0216994	0.0282842	0.0240181	0.027129	0.0258581	0.0322441	0.0301135	0.0317462	0.0274424	0.035218	0.0207208	0.0272254	0.036454	0.0393763	0.0418337	0.0316147	0.0474129	0.0312146	0.0295228	0.0309347	0.028335	0.0396776	0.0396745	0.0255438	0.0199347	0.0334862	0.0258522	0.0323797	0.0298836	0.0391049	0.0260695	0.0430462	0.0248357	0.0447561	0.0378007	0.0396822	0.0377194	0.0458512	0.0402013	0.0363635
		171	0.0295181	0.0342171	0.023764	0.0431917	0.0335713	0.0289329	0.0215626	0.0311022	0.0274134	0.0199568	0.021839	0.0274408	0.0250461	0.0178162	0.0244902	0.0339046	0.027199	0.0243503	0.0247072	0.0217537	0.0362729	0.0402608	0.0250702	0.0438443	0.0323909	0.0300121	0.0313566	0.0223757	0.0367926	0.0428279	0.0349106	0.0199442	0.0260291	0.0269441	0.0427574	0.035155	0.0345327	0.0326114	0.0494767	0.0355315	0.0401008	0.0349906	0.0293933	0.0399433	0.0531152	0.0392046	0.0290914
		172	0.0281119	0.0325071	0.0211569	0.0274601	0.0301729	0.0392655	0.0233623	0.0357374	0.0312385	0.0223239	0.0244158	0.0308619	0.0269607	0.025473	0.0230256	0.0153018	0.0148364	0.0184633	0.0253565	0.0291607	0.0305055	0.0350357	0.029577	0.0456064	0.0275038	0.0310548	0.0343892	0.0363176	0.045616	0.0416241	0.0248013	0.024013	0.0237443	0.0184009	0.0330822	0.036286	0.0303586	0.0292168	0.0429322	0.0327581	0.0422289	0.0364643	0.0400182	0.035393	0.0485196	0.0337667	0.0291126
		173	0.0424702	0.0299003	0.0166907	0.0352242	0.0458634	0.0359197	0.0251386	0.0254902	0.0333072	0.0202594	0.0230771	0.0247241	0.0402563	0.0294562	0.0294826	0.0231501	0.0348073	0.0289549	0.0361615	0.0389487	0.0277502	0.0362207	0.0310937	0.0486018	0.0383526	0.036437	0.0377388	0.027912	0.0421518	0.0324499	0.0329465	0.026158	0.0283537	0.031015	0.0272969	0.0422637	0.0251233	0.0283208	0.0459337	0.0283424	0.0460218	0.0445767	0.0442095	0.0458988	0.0415363	0.0380096	0.0327858
		174	0.0413683	0.0337508	0.0195861	0.0404086	0.0389379	0.0372408	0.0295591	0.0276797	0.029923	0.0285876	0.0294574	0.0279901	0.0303972	0.0286946	0.0383863	0.0399617	0.0298408	0.0332839	0.0236302	0.0328612	0.0319575	0.0327216	0.0383705	0.0557456	0.0369038	0.0389269	0.0410428	0.0349339	0.0441497	0.0343218	0.0337467	0.0287901	0.0468803	0.0326657	0.0393603	0.0390156	0.0263889	0.0289307	0.0418833	0.0301111	0.0383662	0.0460082	0.0505223	0.0490607	0.0396293	0.0440043	0.034132
		175	0.0323135	0.0364115	0.0207027	0.0514401	0.0367523	0.0535841	0.025493	0.029965	0.0307035	0.0158512	0.0299009	0.0383954	0.0231127	0.0265426	0.0314551	0.0431847	0.044008	0.0325329	0.0328445	0.0352897	0.0366167	0.0500579	0.0327762	0.0487999	0.0381	0.038341	0.0346886	0.0445704	0.0565353	0.0431149	0.0352313	0.0299452	0.0378364	0.0303065	0.0460261	0.034307	0.033737	0.0358055	0.0571895	0.0290496	0.0555367	0.0385471	0.0450459	0.0407575	0.041862	0.0419013	0.0378726
		176	0.0283695	0.0310287	0.0250919	0.0394272	0.0311289	0.0450472	0.0326396	0.0346721	0.0274915	0.0228952	0.0236945	0.0303085	0.0280942	0.0348546	0.0421862	0.0378212	0.0429398	0.0335009	0.036447	0.0317804	0.0312571	0.0428884	0.0457455	0.0539703	0.0385117	0.0348173	0.0313459	0.036185	0.0413521	0.0414752	0.0321091	0.0237032	0.0437182	0.0370571	0.0382351	0.0272065	0.0363711	0.0331797	0.0575115	0.0426134	0.0445886	0.041471	0.0358447	0.0349451	0.0467787	0.044264	0.036219
		177	0.0325742	0.0398141	0.0260403	0.0451583	0.0421259	0.0449755	0.0326606	0.0302483	0.0324916	0.0307363	0.0278001	0.0316834	0.0315616	0.0302568	0.0316105	0.0362063	0.0327315	0.0280869	0.034558	0.0393206	0.0439797	0.0499771	0.0450442	0.0585807	0.032056	0.0389277	0.0450359	0.0343793	0.0386088	0.0340076	0.033252	0.0431263	0.0360305	0.0422786	0.0461851	0.0429322	0.0398489	0.0386889	0.0515215	0.0381391	0.0476222	0.0512074	0.0532332	0.0412376	0.0535863	0.0442922	0.0402601
		178	0.0410155	0.0435083	0.026052	0.0526708	0.0430441	0.0369363	0.0307696	0.0422386	0.0355892	0.0353046	0.0383002	0.0338184	0.0425372	0.0405957	0.0335935	0.0299373	0.0297911	0.0376829	0.0343226	0.0411665	0.0462379	0.0496249	0.043648	0.0576674	0.0467052	0.0464163	0.0436805	0.0334329	0.0583069	0.0479829	0.0450837	0.0469986	0.0413953	0.0442675	0.0479662	0.044622	0.0396785	0.0423372	0.061182	0.0352466	0.0581782	0.0583168	0.0509236	0.0500313	0.051466	0.0466358	0.0394723
		179	0.0336785	0.0410897	0.0240106	0.0414193	0.0375591	0.0485202	0.0364886	0.0381092	0.0394073	0.0345937	0.0340705	0.0416566	0.0409161	0.0391476	0.0446334	0.0290833	0.0389518	0.0284275	0.0254313	0.0393395	0.0478065	0.0434168	0.0422062	0.0515512	0.0452643	0.0418251	0.0462374	0.0468862	0.0504648	0.0527377	0.0470726	0.0398845	0.0541177	0.0365139	0.0476724	0.0572833	0.047406	0.0492939	0.0620342	0.0433228	0.0576771	0.0624347	0.0580687	0.0470175	0.0511743	0.0373205	0.0341937
		180	0.0427405	0.0390323	0.0280489	0.0485594	0.0426271	0.0538756	0.0385177	0.0514701	0.0315826	0.0337047	0.0306499	0.0395424	0.0401528	0.0362947	0.0403214	0.0399296	0.0371357	0.0375865	0.0371114	0.0399836	0.0606049	0.0687451	0.0535131	0.0763622	0.0574149	0.0614815	0.0701178	0.070923	0.0854949	0.0689925	0.0655648	0.0649061	0.0799554	0.0650731	0.0732283	0.0757299	0.062481	0.0638355	0.08347	0.0599695	0.0644603	0.0460614	0.0474702	0.0399272	0.0480979	0.036264	0.0383338
Bell's model	Data type		Normalized Data
	Tissue ID		R18-582-02																				R18-583-02																				R18-584-02
	Scene ID		s1	s2	s3	s4	s5	s6	s7	s8	s9	s10	s11	s12	s13	s14	s15	s16	s17	s18	s19	s20	s1	s2	s3	s4	s5	s6	s7	s8	s9	s10	s11	s12	s13	s14	s15	s16	s17	s18	s19	s20	s1	s2	s3	s4	s5	s6	s7
	Angle	0	0.0445443	0.0314403	0.0290699	0.0263675	0.0301695	0.019293	0.0424832	0.0191253	0.0298191	0.0317382	0.029904	0.0308108	0.0346614	0.0308177	0.0251997	0.0244079	0.0275709	0.0284554	0.0118839	0.0212059	0.0186029	0.0282861	0.0221215	0.0226275	0.0233907	0.0283922	0.0237621	0.0326143	0.0142758	0.0227127	0.0301703	0.0267475	0.0241423	0.031049	0.0217606	0.0297727	0.026513	0.0223524	0.0238373	0.0255878	0.0217416	0.0277537	0.0274816	0.0308227	0.0243315	0.0205081	0.0258371
		1	0.0303414	0.0320392	0.0218748	0.0345776	0.0314215	0.0137663	0.0303083	0.0248185	0.020639	0.0160378	0.0301743	0.0264965	0.0367025	0.0302177	0.0207582	0.033979	0.0257934	0.031482	0.0148605	0.0338366	0.0179732	0.0303438	0.0192201	0.017139	0.0286407	0.0176285	0.0139055	0.0207929	0.0202333	0.0246261	0.0323306	0.0251809	0.024349	0.0304085	0.0185046	0.0239032	0.0250551	0.0207867	0.0204982	0.0277839	0.0155151	0.0272707	0.0289801	0.0269372	0.027351	0.0276769	0.0360102
		2	0.0309465	0.0365124	0.0186058	0.0259822	0.0294262	0.0210458	0.037165	0.0206503	0.0220329	0.0192969	0.0379426	0.0307876	0.0352891	0.0335515	0.02532	0.0302299	0.0224911	0.031977	0.0307741	0.0229384	0.00971224	0.0230347	0.0298017	0.0233007	0.0175876	0.0187676	0.0135797	0.00778167	0.024686	0.0332611	0.0246234	0.0275108	0.023753	0.0284433	0.0191619	0.0254686	0.0299246	0.0236168	0.0209018	0.0227727	0.0246593	0.027658	0.0313386	0.0313641	0.0257856	0.0209436	0.0284565
		3	0.0379956	0.0394693	0.0336734	0.0249776	0.0248068	0.0149502	0.0443708	0.0328861	0.0238495	0.0274057	0.0333269	0.0283613	0.0309338	0.0268182	0.017597	0.0278228	0.0320741	0.0333156	0.0231931	0.0221683	0.0181309	0.0372095	0.0390783	0.0275216	0.0299962	0.0200407	0.020354	0.0227072	0.0178692	0.0251345	0.0278121	0.0262026	0.0227216	0.0171394	0.0159764	0.0205201	0.0100827	0.0249951	0.0250494	0.0294297	0.0207227	0.0340038	0.0262338	0.0303271	0.0175384	0.0175317	0.0248993
		4	0.0259606	0.0267313	0.0218656	0.0211286	0.0250714	0.0206436	0.0414637	0.0263272	0.0256449	0.0327026	0.0331663	0.0280113	0.0274867	0.0299931	0.0244007	0.0294797	0.0201992	0.0261365	0.0124434	0.0228397	0.0233045	0.032866	0.0306254	0.0236447	0.028707	0.0279081	0.0204735	0.0255014	0.0176501	0.0245522	0.0209344	0.0225664	0.0168619	0.0223011	0.0117477	0.0306859	0.0288611	0.0359138	0.0274033	0.0375448	0.0229684	0.0353546	0.0259188	0.0324384	0.0205846	0.0251249	0.0265223
		5	0.0216041	0.0257311	0.0246366	0.0241711	0.0343269	0.0249924	0.0443883	0.0142186	0.021659	0.0318761	0.0309091	0.025793	0.025808	0.0280932	0.0268812	0.0345308	0.0330744	0.0315543	0.023679	0.0229838	0.0204802	0.0236167	0.0256724	0.0308395	0.0361816	0.025949	0.0254582	0.028677	0.0183439	0.0306507	0.0174766	0.0154455	0.0266041	0.0210713	0.0179644	0.0203841	0.0277637	0.0299383	0.0192418	0.0268555	0.0193026	0.0406949	0.0254551	0.0236934	0.0256293	0.0183772	0.0252657
		6	0.0354805	0.038226	0.0241366	0.0301465	0.026801	0.0206031	0.0371592	0.0195744	0.0222821	0.0219692	0.0316075	0.0244945	0.0381811	0.0286322	0.0280395	0.0251647	0.0282691	0.0190026	0.019543	0.0232584	0.0213002	0.036812	0.0370482	0.0328568	0.0210973	0.0266437	0.0112714	0.0246867	0.0212938	0.0226416	0.0219666	0.0210825	0.02022	0.0278388	0.0178289	0.0220776	0.0259477	0.0212601	0.0234353	0.0274058	0.0168718	0.0326112	0.0216427	0.0197122	0.0209805	0.0267531	0.0253146
		7	0.0221187	0.0356279	0.0344118	0.0346635	0.0467542	0.029693	0.0436947	0.0251602	0.0298915	0.0265159	0.0246466	0.0261752	0.0306641	0.0264037	0.0283765	0.0317018	0.0315968	0.02277	0.0171534	0.0190069	0.0185736	0.0249591	0.0278375	0.025371	0.0133441	0.012969	0.0181849	0.0187852	0.018835	0.0197986	0.0223553	0.0175806	0.0196465	0.0198696	0.0201405	0.0187124	0.00154039	0.0285929	0.0223781	0.0281655	0.0311893	0.0210943	0.0232865	0.0246094	0.0267098	0.0208893	0.0191344
		8	0.0382892	0.0310574	0.0329511	0.035986	0.0414657	0.0217715	0.0384119	0.0217821	0.023638	0.0281318	0.0258259	0.0238221	0.0210259	0.0227093	0.0291339	0.0239355	0.0224882	0.0306838	0.019082	0.0165935	0.0141198	0.0292088	0.0360806	0.0239652	0.0297317	0.0181364	0.015603	0.0229661	0.0259858	0.0220996	0.0199861	0.0208039	0.0074377	0.0177055	0.0131955	0.0288542	0.0220014	0.0260529	0.0174912	0.0290935	0.0224338	0.02151	0.0300015	0.0234759	0.0255494	0.0335594	0.0289016
		9	0.0354008	0.0323224	0.0205485	0.0280205	0.0325184	0.0193285	0.0393946	0.0255199	0.0201534	0.0223756	0.0277084	0.0198527	0.0307059	0.0282555	0.0348174	0.0230564	0.0282491	0.0279974	0.02098	0.0242426	0.0176995	0.0213791	0.024192	0.0208464	0.024706	0.0165175	0.0194704	0.0323073	0.0164774	0.0311418	0.0228924	0.0181368	0.0235499	0.0104798	0.0149833	0.0205547	0.0132345	0.0215526	0.0191259	0.0200515	0.0250146	0.0319594	0.0251383	0.0274536	0.0105847	0.0270136	0.0217327
		10	0.0293575	0.0302434	0.0141988	0.034999	0.0248357	0.0253661	0.0447118	0.0230611	0.0159789	0.0219649	0.0221039	0.0198214	0.0304945	0.0235996	0.0370735	0.0195397	0.032887	0.0257843	0.0303589	0.0191716	0.019378	0.0240809	0.0237678	0.0230761	0.0281621	0.0276231	0.0154682	0.0177119	0.0143474	0.0150717	0.0210033	0.0235747	0.0120489	0.0257332	0.0226247	0.0256799	0.0124832	0.0212511	0.0150737	0.0247146	0.0224146	0.0421528	0.0353478	0.0274295	0.0199812	0.0223892	0.0159223
		11	0.0202704	0.0289014	0.0189999	0.0305804	0.0363814	0.0207612	0.0483975	0.0218234	0.0267312	0.0285968	0.0233068	0.0221568	0.0293155	0.0240282	0.0246962	0.0290389	0.0291947	0.0231931	0.0223715	0.0284512	0.018562	0.0336783	0.0274535	0.023662	0.0182354	0.0212254	0.0222036	0.0263463	0.017291	0.0146878	0.0260866	0.0303701	0.0224193	0.0261349	0.0254512	0.0243469	0.0112105	0.0296533	0.0271091	0.0228604	0.014208	0.0221842	0.0236195	0.0207947	0.0256004	0.0196233	0.0195622
		12	0.0315799	0.0301954	0.0200705	0.0373765	0.0373003	0.0191344	0.0467395	0.0270485	0.0290219	0.0262816	0.0256576	0.0195534	0.0340675	0.028088	0.0229978	0.0217802	0.0231371	0.0240499	0.0238226	0.0238702	0.0189064	0.0251659	0.0230271	0.0220323	0.0218886	0.0226158	0.0136651	0.0227793	0.0277259	0.0270967	0.0261684	0.0213968	0.0201476	0.0228958	0.018959	0.0162259	0.0237501	0.0244586	0.0212316	0.0248015	0.0178823	0.0318216	0.0256793	0.013667	0.0176079	0.0262688	0.0268187
		13	0.0239019	0.0198728	0.0230009	0.0265467	0.0289028	0.0229047	0.0341285	0.0336222	0.024491	0.0267539	0.0287086	0.0225015	0.0283943	0.0167619	0.0207631	0.0334773	0.0299397	0.0235249	0.0252908	0.0155688	0.0192581	0.0199159	0.0238254	0.0171152	0.0221402	0.0338008	0.019035	0.0334912	0.0229783	0.0390053	0.03129	0.0206805	0.0236487	0.0292753	0.027376	0.0300792	0.028902	0.029854	0.0285149	0.0289602	0.0236973	0.01387	0.0232369	0.0162546	0.0127374	0.0114254	0.00897174
		14	0.0358901	0.0293724	0.0268587	0.034382	0.0352181	0.0320294	0.0357275	0.0300564	0.0287302	0.0296084	0.0190188	0.014419	0.023091	0.0257011	0.0260532	0.0280959	0.0185053	0.0205356	0.0258303	0.0266996	0.017248	0.0277325	0.034209	0.021037	0.0328456	0.0253138	0.0121716	0.0332801	0.0212038	0.0210757	0.0247463	0.0215208	0.00786483	0.03119	0.0121123	0.0243409	0.0205223	0.024676	0.0283811	0.0279245	0.0183556	0.0214497	0.00990672	0.02001	0.0214151	0.0172977	0.0170036
		15	0.017859	0.0288763	0.0238879	0.0338997	0.0426218	0.0222341	0.0389232	0.0219036	0.0247041	0.00777196	0.0159506	0.0251216	0.0286717	0.0260641	0.0307825	0.0331572	0.0280482	0.0227454	0.0276927	0.0207523	0.0242418	0.0215157	0.0190021	0.0115705	0.0150301	0.0131762	0.0168334	0.0283312	0.0191833	0.0178707	0.0128692	0.0150805	0.022868	0.0307678	0.0112577	0.0189583	0.0253156	0.0226976	0.0243122	0.0272243	0.0187962	0.0206137	0.0243883	0.0232996	0.0165966	0.020786	0.0161759
		16	0.0196612	0.0332466	0.0251038	0.0303399	0.0400823	0.0215171	0.0479013	0.0310935	0.0272406	0.0192447	0.0267884	0.0225646	0.0240572	0.029851	0.0289022	0.0300021	0.0261376	0.0245309	0.0234005	0.0268095	0.016746	0.0195951	0.0293193	0.0180772	0.0275343	0.0271377	0.0157631	0.0125156	0.018781	0.0154177	0.0233544	0.0235009	0.0208671	0.0222674	0.0166011	0.0293835	0.0213021	0.0192038	0.0148261	0.0181902	0.0126667	0.0325706	0.0287348	0.014266	0.0173662	0.0284653	0.035869
		17	0.0387462	0.0314921	0.024008	0.0306051	0.0289191	0.0251678	0.0283169	0.028056	0.0289592	0.0325463	0.0273294	0.0280869	0.0365582	0.025442	0.0234264	0.0268435	0.0309683	0.0191993	0.0233011	0.0118487	0.0191367	0.0250569	0.0235325	0.0157945	0.0273819	0.0265316	0.0207303	0.0218401	0.0168343	0.0207888	0.0247906	0.0172944	0.0160521	0.00862014	0.01713	0.0243035	0.0193564	0.027887	0.0236945	0.0266165	0.0177113	0.0343067	0.0213392	0.0170435	0.016251	0.0223601	0.0295443
		18	0.0205256	0.025804	0.0270982	0.0210454	0.0276647	0.0186608	0.0320874	0.0222479	0.0143723	0.027087	0.0213881	0.00780495	0.0268955	0.021038	0.0262791	0.0173268	0.0209878	0.0248354	0.0139061	0.0108867	0.0112003	0.0301278	0.0314654	0.0208593	0.0206376	0.0234475	0.0133608	0.022522	0.0172073	0.0137481	0.0181699	0.0224661	0.0138598	0.0107067	0.00760738	0.0211249	0.0176599	0.017689	0.0129938	0.00933299	0.0166461	0.0253114	0.0294901	0.0168739	0.0126767	0.0199309	0.0196578
		19	0.0250089	0.021603	0.0272008	0.0352082	0.0240606	0.0235304	0.0371247	0.0240423	0.0236776	0.0170315	0.0196402	0.0116272	0.0293363	0.0226625	0.0268008	0.0272305	0.0145805	0.0169278	0.0206357	0.0115031	0.0182799	0.0240992	0.0226503	0.0247756	0.0326425	0.0202368	0.0156494	0.0358659	0.0188818	0.019566	0.00937916	0.00904574	0.0155891	0.0181321	0.0245633	0.0121317	0.0307889	0.0254076	0.0262452	0.0189324	0.0218425	0.0313022	0.0303745	0.0213504	0.0199944	0.0202382	0.01829
		20	0.0254509	0.0201544	0.0189829	0.0243688	0.0232493	0.01248	0.0388034	0.0168213	0.0228176	0.0252519	0.0258345	0.020822	0.0325109	0.0217591	0.0187395	0.0258988	0.0181861	0.019928	0.0223231	0.0226077	0.0218586	0.0243775	0.0300978	0.0188438	0.0200953	0.0187483	0.0187059	0.0252303	0.0181207	0.0225714	0.021193	0.0210252	0.0211463	0.0206401	0.0147799	0.0190662	0.0240457	0.0222426	0.0290219	0.0198497	0.0228184	0.0324516	0.0251365	0.020328	0.0157296	0.0205277	0.0272091
		21	0.0254317	0.0219131	0.0189261	0.0370504	0.0319639	0.0173656	0.0337434	0.0227202	0.0264711	0.0253555	0.0348923	0.0176636	0.0341656	0.0313669	0.0271989	0.0285433	0.0249771	0.0269432	0.0263874	0.0216453	0.00559635	0.0179771	0.0180644	0.0109739	0.0198227	0.021003	0.0191763	0.0266915	0.0198844	0.0232556	0.0211019	0.0217789	0.0185248	0.0255434	0.0265469	0.0322277	0.019324	0.0267954	0.0236004	0.0274633	0.0178751	0.0218994	0.0253678	0.0143413	0.0142403	0.020726	0.0234095
		22	0.0295785	0.0254562	0.0206837	0.0309639	0.0266161	0.0167892	0.0473274	0.0266491	0.0253639	0.0297364	0.0229391	0.0178692	0.0293091	0.028462	0.0231365	0.0249677	0.0252576	0.030633	0.0146541	0.0165683	0.0184816	0.0308982	0.0300071	0.0182151	0.0237054	0.0181695	0.0141535	0.0210969	0.0232738	0.0110555	0.0183973	0.0204431	0.0196933	0.0178384	0.0277123	0.0326135	0.0291804	0.0263232	0.0240791	0.0200513	0.0182298	0.0210673	0.0146203	0.0179702	0.0152988	0.027226	0.0234973
		23	0.0244094	0.0318606	0.0181746	0.0219626	0.0317463	0.0239323	0.0361398	0.0210512	0.0152257	0.0199265	0.0205755	0.0225615	0.0191631	0.0237168	0.0284125	0.0279899	0.0283861	0.0185107	0.0126818	0.0156796	0.0110171	0.0187445	0.0215293	0.0186997	0.0178607	0.0190095	0.0139276	0.0154625	0.0135846	0.0146509	0.0134624	0.0105967	0.00452008	0.00793648	0.0121353	0.0137128	0.00983658	0.0159507	0.0113164	0.0351995	0.00449554	0.0106146	0.0173965	0.0192163	0.0111545	0.0208121	0.01552
		24	0.0268139	0.0287627	0.0171429	0.0289897	0.0333833	0.0204551	0.0360372	0.0156426	0.0209214	0.0301347	0.024038	0.0210789	0.0277274	0.0253288	0.0257964	0.0321723	0.0282554	0.0190371	0.013589	0.0202028	0.00964276	0.0177516	0.0332594	0.0159334	0.0262445	0.0156005	0.0208201	0.0374075	0.0203671	0.0186999	0.0222962	0.0102158	0.0166289	0.00940515	0.00298382	0.00888541	0.0199316	0.0227229	0.0298101	0.0189192	0.0108294	0.0159109	0.0178152	0.0161345	0.0140012	0.00926596	0.0251935
		25	0.0170236	0.0263697	0.0206413	0.0322367	0.032198	0.0221119	0.0337842	0.0184388	0.0200141	0.0181095	0.0298084	0.0262351	0.0247355	0.0226752	0.028007	0.0279741	0.0264592	0.032596	0.0218419	0.0140309	0.0186374	0.0172804	0.0219251	0.0193798	0.0201259	0.030258	0.0235146	0.0253111	0.0174128	0.0172627	0.0188296	0.0211738	0.017743	0.0151709	0.0125486	0.019778	0.0196768	0.0224554	0.0118947	0.0186088	0.00975423	0.00827626	0.0223531	0.0174529	0.0167327	0.0131501	0.00667647
		26	0.0390943	0.0349436	0.0239974	0.0290035	0.0248421	0.0107491	0.0277571	0.0214403	0.0263669	0.0222783	0.0298924	0.0137492	0.0235313	0.0272079	0.0185824	0.0252328	0.024673	0.0182656	0.0200138	0.0171994	0.0123879	0.023784	0.0253408	0.0184616	0.0250309	0.0248578	0.0211799	0.0250809	0.0091602	0.0305621	0.0168749	0.0243905	0.017428	0.02094	0.0153432	0.0185046	0.0103087	0.0211567	0.0225024	0.0347599	0.0165908	0.0177663	0.0166284	0.0216886	0.0226157	0.0246169	0.0273053
		27	0.0362258	0.0289819	0.0208431	0.025168	0.0197157	0.0195054	0.0336529	0.0136406	0.025131	0.0183353	0.0258658	0.0186437	0.0216641	0.0169806	0.0185658	0.0248537	0.024429	0.0296105	0.0322708	0.0259552	0.0133029	0.0282676	0.0235299	0.0296766	0.0276934	0.0292178	0.0233032	0.0240993	0.0243927	0.018313	0.0207615	0.0225338	0.00857445	0.020903	0.0170322	0.0215666	0.022816	0.034019	0.0216514	0.0208104	0.0194321	0.00795352	0.0172412	0.0172901	0.0257861	0.016336	0.0201181
		28	0.0343507	0.0332608	0.0199357	0.0318381	0.0303599	0.0256374	0.0319842	0.0328968	0.0316402	0.0388531	0.0315483	0.0309853	0.0284677	0.0109217	0.0213238	0.0379362	0.0106325	0.0290614	0.0143832	0.0294445	0.016861	0.0300043	0.0262796	0.0293733	0.0250449	0.0192002	0.018332	0.0287008	0.0136672	0.0270451	0.0201405	0.0226498	0.0219821	0.0149829	0.00412858	0.0244328	0.00800692	0.0127433	0.0203361	0.0243088	0.015975	0.0180036	0.0192699	0.0101463	0.0144325	0.0241105	0.0195999
		29	0.0344739	0.0329808	0.0244479	0.0222495	0.029035	0.0222439	0.0346043	0.0282422	0.0234419	0.0310156	0.029234	0.0240403	0.0219554	0.0167266	0.0279177	0.0333458	0.023516	0.0202561	0.0201105	0.0245456	0.0282084	0.0351395	0.0377995	0.0254209	0.0218707	0.0187274	0.0283447	0.0319171	0.019032	0.0188699	0.0219199	0.0203143	0.0151828	0.00887724	0.0175045	0.015151	0.0295232	0.030443	0.0171125	0.0235732	0.0169204	0.0234568	0.0194884	0.0140554	0.0145946	0.013346	0.0204913
		30	0.0296519	0.0273855	0.024867	0.0329911	0.0221151	0.0188307	0.0358244	0.020477	0.0206713	0.024972	0.0285383	0.0254461	0.0193313	0.0216362	0.0232816	0.0314635	0.0222147	0.0261931	0.0140188	0.0169809	0.0153523	0.020413	0.0223369	0.00857602	0.0249682	0.0151655	0.0180948	0.0242758	0.0159676	0.0151277	0.00833641	0.00926943	0.00920932	0.0171307	0.0168711	0.0239348	0.0205701	0.0187961	0.0270416	0.0216869	0.0153387	0.0194022	0.0114628	0.0138117	0.0116599	0.00658352	0.0118401
		31	0.0188917	0.0166001	0.0250431	0.0290404	0.0198521	0.0134404	0.0338325	0.0234672	0.0276936	0.0215208	0.0173442	0.0149449	0.0193428	0.0242801	0.0283929	0.0233839	0.0172609	0.0223694	0.0162222	0.0184761	0.02105	0.0224096	0.0297793	0.0232372	0.0218899	0.0124291	0.0112634	0.016198	0.0190897	0.0204042	0.0257999	0.0130073	0.0174634	0.0217857	0.018174	0.0177409	0.0125049	0.0288229	0.0239517	0.0294534	0.0165807	0.0210876	0.0158222	0.0217864	0.0159413	0.0241786	0.00853472
		32	0.026517	0.0214944	0.0195671	0.0349389	0.0305921	0.0220717	0.0381632	0.0249593	0.0297706	0.0214712	0.0285215	0.0165451	0.030087	0.0312819	0.0296998	0.0166954	0.0259794	0.0278632	0.0202833	0.0181461	0.0248606	0.0278032	0.0384729	0.0249581	0.0198281	0.00953222	0.0119049	0.0123523	0.0237286	0.0220405	0.00540453	0.00937913	0.0157823	0.0196749	0.0159573	0.0224849	0.0213322	0.0171295	0.017931	0.0188235	0.020058	0.0261464	0.0194273	0.0201553	0.0140323	0.0293371	0.0211829
		33	0.0385492	0.0357863	0.0276491	0.0256758	0.015726	0.0218682	0.0466068	0.0356809	0.0245293	0.0271751	0.0248165	0.0150404	0.0254765	0.0277614	0.0285081	0.0291497	0.0330491	0.0248701	0.0144798	0.0113406	0.0216033	0.0261224	0.0225447	0.0175483	0.0177002	0.0242147	0.0259469	0.0344239	0.0225595	0.0241779	0.0150195	0.0146969	0.0188501	0.0265672	0.0103429	0.0237071	0.0173619	0.0218018	0.0214041	0.0170884	0.0185231	0.0336751	0.0173397	0.0129633	0.0202503	0.0108825	0.019827
		34	0.0259224	0.029281	0.0259349	0.024266	0.0286788	0.018069	0.0373915	0.0275274	0.0305524	0.0209478	0.0271221	0.00926821	0.0165016	0.0121284	0.0288674	0.0284535	0.0244107	0.0278367	0.0215713	0.0193357	0.017208	0.0223868	0.0251461	0.0220593	0.0251626	0.00906137	0.0200818	0.0230467	0.0165147	0.0150776	0.0175041	0.0169055	0.0145406	0.0130092	0.0241968	0.0157747	0.0213635	0.0174248	0.0211465	0.0328903	0.0102232	0.0196541	0.0144369	0.0208025	0.0172643	0.0252716	0.0199796
		35	0.0241582	0.0152658	0.0172386	0.0226926	0.0223936	0.0203923	0.0346681	0.00917384	0.0162326	0.0219253	0.0313056	0.016215	0.0271168	0.0252898	0.0199026	0.0218702	0.0142686	0.0258856	0.0160252	0.01713	0.0125559	0.0235551	0.0234217	0.0207613	0.0216794	0.0181062	0.020857	0.0199633	0.013333	0.0197148	0.0175089	0.010237	0.0149442	0.0220923	0.0108101	0.01991	0.0115995	0.0191715	0.0286896	0.028059	0.0165096	0.0258951	0.0262502	0.0220914	0.0168505	0.0225047	0.0108162
		36	0.0285809	0.0332664	0.0170723	0.0312011	0.0188216	0.015574	0.0234859	0.0136086	0.0214339	0.0243951	0.026197	0.0226912	0.0210207	0.0188935	0.0249056	0.0359083	0.0209027	0.0235075	0.0144194	0.0150605	0.0197082	0.0218253	0.0315864	0.0258282	0.029008	0.0247722	0.0172971	0.0317795	0.0135941	0.0173338	0.0296806	0.0251547	0.0156825	0.0149818	0.00680371	0.0179819	0.0182268	0.0112268	0.0176912	0.0138722	0.0140222	0.0309466	0.0257464	0.0195995	0.0162592	0.00682914	0.0123679
		37	0.019618	0.0268328	0.0142192	0.0212563	0.0227806	0.0204591	0.030098	0.0150206	0.0201271	0.0223792	0.024533	0.0121094	0.0261043	0.0239179	0.0278393	0.0176479	0.0117909	0.0263506	0.023523	0.0225652	0.015368	0.0257673	0.0326464	0.0217085	0.0301187	0.0252528	0.0210106	0.02549	0.019814	0.0232365	0.0188772	0.025969	0.0203597	0.02141	0.0127054	0.023777	0.0230398	0.0210095	0.0203663	0.0203355	0.0259119	0.0312514	0.0186735	0.021664	0.0159442	0.00946278	0.0118063
		38	0.0255741	0.0322224	0.0213754	0.0298246	0.0282017	0.0247835	0.0369656	0.0221527	0.0233872	0.0113365	0.0276336	0.00564744	0.0331937	0.0229409	0.0238515	0.0287206	0.0236215	0.0266461	0.0110587	0.0162442	0.0140512	0.0187787	0.0284226	0.0210629	0.0240663	0.0198769	0.00960338	0.0221144	0.0167664	0.0211216	0.00585726	0.0149434	0.0141176	0.0149026	0.00949445	0.0178089	0.0126382	0.0216944	0.015558	0.0204853	0.0109057	0.0173564	0.0150528	0.0207893	0.0137958	0.0142202	0.0196379
		39	0.0227365	0.0261155	0.0131159	0.0266277	0.0306505	0.0227319	0.0361384	0.0241975	0.0213019	0.0178762	0.0163187	0.0202602	0.0268709	0.0255601	0.0226379	0.0238288	0.0185622	0.0267511	0.017745	0.02172	0.0179395	0.0267455	0.0299866	0.0128707	0.0224321	0.0194301	0.0158672	0.0228567	0.0154406	0.0221589	0.0107966	0.0140548	0.0162656	0.0209856	0.0091368	0.0250821	0.0243677	0.0156071	0.0151659	0.0238327	0.0134114	0.0208677	0.0115427	0.0185505	0.0121345	0.0126637	0.0188277
		40	0.0211447	0.0243265	0.0140869	0.0178775	0.0267415	0.0187702	0.0342378	0.0268172	0.025526	0.0190222	0.0209208	0.0157252	0.0197497	0.0226729	0.0180892	0.0277962	0.031209	0.0223808	0.0228005	0.0233142	0.0168705	0.0309695	0.0262253	0.0221459	0.0247003	0.0212957	0.0207415	0.02989	0.0226618	0.0171262	0.0251239	0.0208248	0.0121352	0.0168187	0.0179181	0.0264211	0.0161875	0.0241802	0.0286293	0.0255548	0.0155627	0.0290212	0.0223699	0.0156771	0.0118333	0.0247206	0.0204685
		41	0.0201564	0.0175414	0.0121826	0.028119	0.0170092	0.0152593	0.0377793	0.0182429	0.0223947	0.0149971	0.017103	0.0164313	0.0248599	0.0217198	0.0252102	0.0305835	0.0272697	0.0204897	0.0158385	0.0294533	0.0181777	0.0205195	0.0305487	0.0244411	0.020853	0.0266241	0.0145757	0.0265122	0.0216026	0.0198316	0.0103235	0.0237034	0.0128666	0.0208908	0.0271425	0.0309034	0.0264185	0.0235127	0.0174546	0.0229551	0.0159913	0.0194783	0.0119592	0.0115454	0.0200599	0.0154601	0.0189607
		42	0.0166653	0.019283	0.00961629	0.0199265	0.0173285	0.0031561	0.0281861	0.0063561	0.0178284	0.00752826	0.0162333	0.00454032	0.0205224	0.0156238	0.0231139	0.025706	0.00988738	0.0193533	0.0131177	0.0120256	0.0129958	0.014086	0.0257732	0.0267382	0.0155303	0.0203149	0.020239	0.0313531	0.014101	0.0189761	0.0221561	0.0165348	0.00760486	0.0121992	0.0189317	0.0202065	0.0169525	0.029325	0.00989759	0.0233727	0.0111452	0.0159055	0.0217748	0.0140813	0.00798262	0.0153882	0.0188109
		43	0.0235444	0.0154261	0.0175771	0.0266819	0.033981	0.0186087	0.0264702	0.0186786	0.019318	0.00708607	0.0235856	0.0169854	0.0151171	0.0103347	0.019581	0.0271164	0.017397	0.0222383	0.0230555	0.0251684	0.0242743	0.0329368	0.0310228	0.0264933	0.0186506	0.0138861	0.0197586	0.0150007	0.0148776	0.0219432	0.0184591	0.0157456	0.02124	0.0147997	0.01656	0.0213614	0.0163671	0.021528	0.0256736	0.0248843	0.0164052	0.0235513	0.0119985	0.0169057	0.0107329	0.0160904	0.00753383
		44	0.0260071	0.0214761	0.0158187	0.0179661	0.0219011	0.0172488	0.0434024	0.0251493	0.0232272	0.0246381	0.0263896	0.0164355	0.0275326	0.0306853	0.0233584	0.0247427	0.0154115	0.0239165	0.0252825	0.0199932	0.0178728	0.0237111	0.0347311	0.0202272	0.0223725	0.0121943	0.0179299	0.0194701	0.00256561	0.0239099	0.0149775	0.0139577	0.0140328	0.0174181	0.0202762	0.0194567	0.0198275	0.0224211	0.0237446	0.0290621	0.0212368	0.0303075	0.0116607	0.0139611	0.0174048	0.026447	0.0213
		45	0.0220581	0.0195135	0.0131569	0.0209429	0.0212429	0.0154517	0.0275516	0.0140625	0.011052	0.0128923	0.0178401	0.00650768	0.0261939	0.0223754	0.0184939	0.0115722	0.00542655	0.00981399	0.00429042	0.00963558	0.0146327	0.0325554	0.0275031	0.0195512	0.0174236	0.00284318	0.0107178	0.0183873	0.0203523	0.0222358	0.018296	0.0158069	0.011944	0.0171507	0.0169581	0.023655	0.0178273	0.0148442	0.0157458	0.0346507	0.0156045	0.026825	0.0188142	0.0188973	0.00947225	0.0192369	0.0143871
		46	0.023943	0.0218416	0.0213753	0.0164668	0.0195656	0.0179543	0.0229199	0.0184044	0.0164956	0.0224482	0.00949104	0.0126302	0.0245749	0.0219654	0.0256557	0.0200133	0.0158379	0.0180364	0.0177636	0.0186012	0.0117108	0.0329075	0.0181904	0.0251458	0.0223394	0.0250352	0.0235913	0.0238724	0.0229788	0.0160466	0.0144698	0.0212796	0.0235308	0.0184753	0.0182644	0.0206851	0.0214496	0.0216804	0.0110909	0.032053	0.0130436	0.0185481	0.0210061	0.0185668	0.00650731	0.0163961	0.012736
		47	0.0330556	0.0241734	0.0162142	0.0235006	0.0277114	0.00737223	0.036699	0.0205488	0.0228615	0.0124214	0.0213151	0.0184689	0.0205676	0.0214289	0.0247156	0.023397	0.0119316	0.0287837	0.0180188	0.018401	0.013002	0.0198656	0.0254526	0.0207862	0.0197192	0.0218565	0.0147196	0.0260454	0.0165468	0.0164787	0.0108806	0.0145224	0.0204028	0.0205931	0.0258348	0.0266992	0.0164616	0.0244541	0.017863	0.015597	0.0207804	0.0215753	0.0124784	0.0197134	0.0195799	0.0243067	0.0274609
		48	0.0194854	0.0156176	0.0148846	0.0202614	0.0264752	0.0107975	0.0332746	0.0191271	0.0164923	0.0179714	0.0117634	0.0190876	0.0269591	0.0226701	0.0299602	0.0127206	0.00636002	0.012097	0.011613	0.0150596	0.00994867	0.0217603	0.0304906	0.0205967	0.0118388	0.0141347	0.0075721	0.00995184	0.007619	0.0157574	0.00991764	0.00770292	0.0140469	0.0210157	0.0166688	0.00971444	0.0148588	0.0179461	0.0139685	0.0141025	0.00987368	0.0108248	0.0153045	0.0191829	0.00861393	0.0144703	0.0102123
		49	0.0283306	0.0283755	0.023356	0.0221892	0.023812	0.0198212	0.0361993	0.0184501	0.0175483	0.0224204	0.0235027	0.00826466	0.0209347	0.0156054	0.0147564	0.00375403	0.00839689	0.0172951	0.0112467	0.0144623	0.0131041	0.0213636	0.0169921	0.0171639	0.0123906	0.0157845	0.0190142	0.0189667	0.0161735	0.0098897	0.0152722	0.0157997	0.0184578	0.0195296	0.0207861	0.0183434	0.0142131	0.0150751	0.013544	0.0177883	0.0116058	0.0186625	0.0212491	0.018169	0.0136579	0.0162927	0.015073
		50	0.0315609	0.0310132	0.0217035	0.0240433	0.0181099	0.0152212	0.0300791	0.0217839	0.0185848	0.00951938	0.0224285	0.0129043	0.0146905	0.0112488	0.0229438	0.00805256	0.016041	0.0178019	0.0259512	0.016736	0.0142394	0.0278592	0.0221881	0.0140098	0.0150072	0.0219714	0.0103156	0.0237602	0.02369	0.0309745	0.0174245	0.0138181	0.0257354	0.0239428	0.02443	0.0275701	0.0148111	0.0214288	0.0144495	0.0289749	0.0109536	0.0198161	0.0223177	0.0189979	0.0254199	0.0266238	0.0154577
		51	0.0273797	0.0315484	0.0271953	0.0175228	0.021195	0.0148294	0.0413258	0.0123395	0.01679	0.0185845	0.0167974	0.0105047	0.0200584	0.0154706	0.0112711	0.0134676	0.0112266	0.0195412	0.020384	0.0115259	0.0159429	0.0182525	0.0240842	0.0240821	0.0122764	0.0183959	0.0211133	0.0140822	0.014537	0.0191049	0.0218865	0.0173188	0.0216503	0.0271262	0.0129266	0.0240733	0.0175829	0.0125529	0.0265158	0.0242242	0.0173369	0.0263674	0.0279714	0.0182998	0.019199	0.0157135	0.0174386
		52	0.0315397	0.0348022	0.0204788	0.0258959	0.0221742	0.0129565	0.0345615	0.00881346	0.00861495	0.0059592	0.015222	0.0146774	0.020241	0.0176019	0.0226136	0.0195112	0.0282164	0.0299066	0.0242792	0.0136292	0.0191336	0.0254768	0.0260999	0.0148874	0.00947874	0.0152564	0.0136148	0.0249977	0.0212075	0.0038986	0.0203365	0.0162375	0.019057	0.0214039	0.0184341	0.0213162	0.0247145	0.0159743	0.0213271	0.0224976	0.00938466	0.0199633	0.0231263	0.0118757	0.00901723	0.0156858	0.0183248
		53	0.0209356	0.0247174	0.0173022	0.0248738	0.0268617	0.0141505	0.0353216	0.0144838	0.0153736	0.00683752	0.00795774	0.0220506	0.01647	0.0159625	0.0125401	0.0234656	0.0275882	0.0231628	0.0258458	0.0224455	0.0176657	0.0237327	0.0208439	0.0117375	0.0217594	0.0154481	0.0199928	0.0282581	0.0216988	0.0262118	0.0270797	0.0236807	0.0191981	0.0258453	0.0246375	0.0315243	0.0233848	0.0131539	0.0202	0.0169819	0.00691962	0.015512	0.0256779	0.0138433	0.015461	0.0147237	0.0132367
		54	0.0279911	0.0188725	0.0180879	0.0337851	0.0231071	0.0130749	0.0391584	0.00888631	0.0151781	0.0094477	0.02001	0.0132123	0.0146428	0.0115008	0.0177761	0.017277	0.013886	0.027853	0.0215119	0.0120709	0.0120179	0.0255401	0.0333099	0.0185963	0.0143665	0.011395	0.0156664	0.0215562	0.0262765	0.0282121	0.0260915	0.0205866	0.0187978	0.0237132	0.0175071	0.0070565	0.0187903	0.0213768	0.0242722	0.0154009	0.00924623	0.0140549	0.0137035	0.0136221	0.012406	0.0144808	0.00933779
		55	0.0244398	0.0246248	0.0146023	0.0211312	0.022219	0.0245321	0.0271151	0.0173328	0.020417	0.00697621	0.0261947	0.00534145	0.0225253	0.0174899	0.0139346	0.0150036	0.0141119	0.0195562	0.01093	0.0177766	0.0178525	0.0275633	0.0251209	0.0109062	0.0206741	0.0188897	0.0151164	0.0231747	0.0131682	0.0129346	0.0183002	0.0189783	0.0193711	0.0135332	0.0180401	0.012203	0.0151666	0.0241714	0.0158205	0.0211173	0.00520914	0.0231601	0.0159335	0.0153515	0.0101211	0.016998	0.00977754
		56	0.0273498	0.027407	0.0145749	0.0231421	0.0200631	0.0219294	0.0275949	0.00736705	0.0154102	0.00734357	0.020907	0.00758824	0.0248684	0.00827949	0.0193629	0.0210841	0.0210175	0.014281	0.0185349	0.0143801	0.0137954	0.0250595	0.0163859	0.0110708	0.0183671	0.0166653	0.0108409	0.0255725	0.0163365	0.0153591	0.0174082	0.0183836	0.010991	0.0219861	0.0100457	0.0207038	0.0125491	0.0208508	0.0162675	0.0216678	0.0117207	0.0250326	0.0165275	0.013298	0.00737569	0.018892	0.00456266
		57	0.0288346	0.0211383	0.0197841	0.0237408	0.0102854	0.0173227	0.0237006	0.00883267	0.0113663	0.0074299	0.015378	0.0132079	0.0179281	0.0209528	0.0175208	0.0181854	0.0162424	0.0106758	0.0124714	0.00880851	0.0117579	0.0206187	0.0196315	0.00880506	0.0178146	0.015685	0.0121742	0.0180711	0.00776493	0.0136077	0.00462384	0.0137006	0.019834	0.0242368	0.00666945	0.0169984	0.0210875	0.0184316	0.0208246	0.0223102	0.0156803	0.0191476	0.0208939	0.0126828	0.0134178	0.0150431	0.0176058
		58	0.0227453	0.0215595	0.0256294	0.0250448	0.0304725	0.0176292	0.0301211	0.00754162	0.0111224	0.0146015	0.0212158	0.00748135	0.0255063	0.0123944	0.0146044	0.01963	0.0181294	0.0147089	0.0140746	0.0138808	0.0164748	0.0164597	0.0225182	0.0134416	0.0180534	0.0232041	0.0188096	0.0139944	0.013944	0.0206266	0.0118806	0.00991797	0.0142299	0.0132408	0.0102901	0.0290572	0.0113415	0.0207709	0.0151632	0.00852361	0.0127028	0.0122109	0.0159461	0.00460922	0.0205589	0.0154551	0.00775058
		59	0.0247566	0.0239978	0.0200493	0.0178409	0.0220782	0.0175816	0.0248691	0.0158676	0.0221844	0.00753077	0.0122026	0.0171886	0.0220729	0.025327	0.0254252	0.0266259	0.0333545	0.0174821	0.0146046	0.00745079	0.0179944	0.0250559	0.0264166	0.0112558	0.0272418	0.0211877	0.0117754	0.0133761	0.0231379	0.0211195	0.0257082	0.0129142	0.0152671	0.0165365	0.0077362	0.0185767	0.0123538	0.0173365	0.0181692	0.0166576	0.00966381	0.0168749	0.0159821	0.0152203	0.0152073	0.00813007	0.00940607
		60	0.00546325	0.0246304	0.0183948	0.0231693	0.0196994	0.00733784	0.0391095	0.00495952	0.0110215	0.0157894	0.0198514	0.0038919	0.0120495	0.0079029	0.00579018	0.0169838	0.0213561	0.0096544	0.0185337	0.00587955	0.00752955	0.0158444	0.00863238	0.00669231	0.0102368	0.0146453	0.0103156	0.0152611	0.0130985	0.0113801	0.0174819	0.0165968	0.00924952	0.00730897	0.00634655	0.0116407	0.0101934	0.0170266	0.0129162	0.00594194	0.00773674	0.00723355	0.0135306	0.0154091	0.00758219	0.00994036	0.010668
		61	0.0187998	0.0266128	0.0159368	0.0164859	0.0158088	0.0169539	0.0246643	0.0155876	0.0119228	0.00305186	0.0137469	0.00975693	0.0216392	0.0252199	0.0163651	0.0211375	0.0213311	0.0160696	0.0177349	0.0172339	0.0151829	0.0188421	0.0189977	0.00604254	0.0190959	0.00867857	0.0146396	0.0172276	0.0234265	0.0204928	0.0184289	0.0170089	0.0170908	0.0137049	0.0212239	0.0212668	0.018504	0.0168972	0.0133625	0.0310939	0.00889942	0.0232227	0.0212874	0.0146285	0.00537281	0.0113665	0.0106819
		62	0.0108325	0.0287162	0.0247157	0.0238753	0.0245473	0.0156741	0.027229	0.0178915	0.00948574	0.0180658	0.00294154	0.00960472	0.0169276	0.022813	0.0228594	0.0254749	0.0255749	0.0183511	0.0200462	0.0240234	0.017319	0.0280923	0.0276032	0.0153045	0.0152779	0.00704094	0.00921476	0.0289884	0.0185503	0.016837	0.0111116	0.0187991	0.0114394	0.00818542	0.019665	0.0224838	0.018079	0.0124528	0.0116883	0.0250081	0.00826143	0.00437358	0.0169065	0.0131688	0.0106243	0.00994274	0.0153085
		63	0.0174698	0.019717	0.0139827	0.0144417	0.0206157	0.00554271	0.0282143	0.0151576	0.0153057	0.00625485	0	0.00221866	0.00801625	0.0201892	0.01292	0.0194059	0.0232181	0.0177308	0.0186731	0.0295685	0.0127552	0.0218704	0.0235831	0.0125643	0.0214446	0.0235627	0.0154781	0.0220884	0.013066	0.0202371	0.0231093	0.0151184	0.0156963	0.0258682	0.0184913	0.0157106	0.0139204	0.0143594	0.0227315	0.0231179	0.00910659	0.0138114	0.0144281	0.0150918	0.0115002	0.0159428	0.0132631
		64	0.0143246	0.00207468	0.00784245	0.0135231	0.0171149	0.00681309	0.026157	0.0172869	0.0156033	0.0124747	0.0110121	0.0126741	0.0048761	0.0116766	0.00852768	0.0223014	0.0285927	0.0151755	0.0168137	0.0187544	0.0200173	0.0297176	0.0246661	0.0173803	0.0136775	0.010477	0.00761169	0.0210821	0.0145746	0.0156396	0.0150109	0.0163304	0.0182	0.0188979	0.0067839	0.0130017	0.0147976	0.0143681	0.0153438	0.0156266	0.011141	0.0201652	0.0157058	0.0203669	0.0150631	0.00625609	0.0122342
		65	0.0191776	0.0194887	0.0155977	0.0207345	0.0192345	0.00617627	0.0265142	0.0109558	0.0154668	0.00878293	0.00801335	0.010711	0.0176031	0.0158827	0.0165703	0.0182651	0.0261522	0.0186333	0.0177232	0.0174121	0.0233836	0.0198689	0.0266097	0.0100044	0.0203674	0.0128386	0.00412466	0.0214187	0.0189633	0.0117876	0.0151129	0.0185101	0.00869187	0.0164581	0.00564877	0.00444235	0.0195743	0.00487835	0.013502	0.0221412	0.0170678	0.0293702	0.0172565	0.0206867	0.021833	0.0195413	0.0166024
		66	0.0211326	0.0174197	0.0107958	0.0214231	0.00634153	0.00658239	0.0251075	0.00867445	0.0128567	0.0148778	0.0128377	0.00724919	0.0208153	0.0175587	0.0139461	0.00788249	0.00692398	0.0139637	0.0156052	0.0179389	0.00912845	0.01694	0.0217583	0.015358	0.023416	0.00583036	0.0147491	0.0242289	0.0238966	0.0137367	0.0201946	0.00964652	0.00772217	0.0096601	0.0112341	0.00964726	0.00270294	0	0.00781931	0.0160285	0.00964598	0.0207125	0.020357	0.0102685	0.011104	0.0181671	0.0127491
		67	0.0142782	0.00905467	0.0101139	0.01061	0.00666297	0.00764883	0.0218052	0.00964598	0.0132619	0	0.00697564	0.00946895	0.00735387	0.00590095	0	0.00633179	0	0.0246297	0.0115271	0.00684858	0.0122842	0.0225087	0.0281353	0.0188537	0.0103462	0.0094385	0.00842832	0.00662841	0.00902639	0.0104902	0.0140317	0.00394261	0.00687375	0.00923698	0.0155465	0.0145154	0.0105948	0.0119347	0.00235378	0.0173254	0.00232583	0.0159342	0.0123648	0.0119331	0.00649605	0.00844406	0.00950183
		68	0.0211777	0.00785395	0.00887825	0.0214842	0.0198639	0.0118234	0.0248082	0.00458367	0.0105023	0.0080929	0.0185536	0.00928544	0.015119	0.0168258	0.0103502	0.0185	0.0127428	0.0205216	0.0214222	0.0228406	0.0149864	0.017473	0.0273615	0.0146957	0.00884473	0.0130936	0.0133237	0.0143881	0.0146686	0.0135262	0.00836285	0.0215332	0.0132353	0.0251749	0.0120197	0.0128556	0.0116761	0.00266383	0.0129302	0.00796229	0.0137571	0.0132733	0.00380335	0.011446	0.00790088	0.0122198	0.0128216
		69	0.00958364	0.00979685	0.007821	0.0175706	0.0112	0.0139517	0.0269597	0.00646503	0.0053285	0.013202	0.0131209	0.00574574	0.0185816	0.0131051	0.023786	0.0138692	0.00301415	0.00930353	0.0164365	0.0144089	0.0190134	0.025922	0.024873	0.017548	0.0162437	0.02759	0.0154536	0.0283504	0.0187364	0.0199401	0.00543711	0.0103322	0.0132408	0.0128246	0.00916353	0.00679952	0.0122409	0.0162029	0.0188407	0.0156359	0.0117457	0.0124553	0.0166553	0.0176173	0.00746842	0.00921497	0.00545975
		70	0.00686768	0.0234333	0.0176444	0.0186267	0.0171479	0.00860674	0.0227629	0.0127903	0.0215238	0.01335	0.00702032	0.00181023	0.0201578	0.00748467	0.00792503	0.00250487	0.00800579	0.0174749	0.00830385	0.0205957	0.018044	0.0193548	0.0232806	0.00993961	0.0163034	0.0201821	0.0102446	0.0244539	0.0176741	0.0112983	0.0114914	0.0171571	0.00924413	0.0122376	0.00955282	0.00911801	0.0134504	0.00985711	0.0113242	0.0177065	0.0141969	0.00704946	0.0191927	0.0126878	0.0104207	0.00535031	0.0118667
		71	0.022364	0.0233516	0.0149803	0.0161669	0.00805436	0.00927141	0.0162384	0.00584584	0.017882	0.0108212	0.00772804	0.00749492	0.0172755	0.0110726	0.00813728	0.00586352	0.000612075	0.0156555	0.0104611	0.0145909	0.0176493	0.0313006	0.0305814	0.00678566	0.0217197	0.0144408	0.0151357	0.0166878	0.0150727	0.0223714	0.0133541	0.0158096	0.0162545	0.00536902	0.00732824	0.00526203	0.00849961	0.0155521	0.00755631	0.0193291	0.0111452	0.0105917	0.0102371	0.0130552	0.0164227	0.0104797	0.0181138
		72	0.0229456	0.0188667	0.0136587	0.0115463	0	0.00221222	0.0174477	0.0029761	0.018819	0.00904412	0.00334502	0.00774803	0.0110908	0.00595644	0.00719429	0.0054304	0.0126644	0	0	0.00525123	0.010898	0.018135	0.0236212	0.00616594	0.0107291	0.0131784	0.0125001	0.023182	0.0215952	0.0179296	0.0130392	0	0.0151281	0.0253076	0.0145665	0.0195549	0.0073061	0.0221867	0.0135049	0.0171643	0.0122861	0.0106902	0.00528709	0.00772452	0.00835815	0.00438688	0
		73	0.0039632	0.0120624	0.0122017	0.0172242	0.011408	0.00785187	0.0184203	0.000680296	0.0101545	0.00597948	0.00224128	0.00342452	0	0.00869608	0.00529674	0.0159681	0.00846009	0.00879392	0.00435015	0.014985	0.014238	0.0169009	0.0158006	0.00987274	0.0107571	0	0.00873237	0.0164273	0.0165511	0.0108875	0.0130577	0.012121	0.00618046	0.0135615	0.00615869	0.00799358	0.0183442	0.0207495	0.0182047	0.0218877	0.00451526	0.00891664	0.00588543	0.0133279	0.0116226	0.00719039	0.00561589
		74	0.0222699	0.0161743	0.00298641	0.0209601	0.00617009	0.00650211	0.0202663	0.0114612	0.0158681	0.00879503	0.0245917	0.00877915	0.0129975	0.00428129	0.00300333	0.0127614	0.0148872	0.0135677	0.0160565	0.00760799	0.0127526	0.0220275	0.0219769	0.0135087	0.0206217	0.00542822	0.0129034	0.0179066	0.0164592	0.0238107	0.0172315	0.0160264	0.0105504	0.0313645	0.022821	0.0127754	0.018939	0.0218084	0.0115541	0.0214752	0.0110649	0.00799989	0.0114642	0.0142459	0.00858799	0.0194062	0.00554238
		75	0.01644	0.0175451	0.0087622	0.0208105	0.00792766	0.010005	0.0291265	0.00988329	0.0146767	0.00994594	0.0151117	0.00687501	0.00144855	0.00945515	0.00928892	0.0182599	0.00675391	0.0102909	0.019263	0.0157225	0.0140528	0.024924	0.0146886	0.00500546	0.0165185	0.00777942	0.0125448	0.0198491	0.0174596	0.0195566	0.0249652	0.0107022	0.0121587	0.0160082	0.0115739	0.0154793	0.00897057	0.0242398	0.010357	0.0158211	0.0104468	0.0176788	0.0127485	0.017066	0.0023262	0.0111991	0.00418736
		76	0.0192589	0.0283248	0.0159897	0.0111328	0.0105061	0.00775627	0.0262342	0.0157082	0.0152103	0.0134469	0.0115832	0.0136719	0.0104589	0.0118007	0.0200229	0.0200315	0.0122626	0.00897921	0.011268	0.0120206	0.00870422	0.0363937	0.015592	0.014583	0.0189092	0.0188082	0.0121774	0.0139536	0.0168498	0.00761762	0.0135139	0.0140533	0.0239876	0.0190652	0.0114739	0.0130858	0.0145542	0.0181647	0.00625359	0.0171377	0.0102044	0.0151258	0.00805672	0.021199	0.00872678	0.00264566	0.00702691
		77	0.0191663	0.0146314	0.00811082	0	0.0140224	0.0109136	0.0242612	0.0134548	0.0129034	0.0205091	0.0132503	0.00474663	0.0158152	0.0100526	0.0197549	0.00863018	0.0108011	0.0177346	0.00590776	0.00660263	0.00972389	0.0190816	0.0176682	0.0101424	0.0108038	0.0223912	0.00189957	0.0142644	0.0140485	0.00758728	0.010407	0.00956888	0.0106594	0.0090615	0.00485474	0.0127963	0.00883146	0.0169655	0.0215962	0.0169146	0.0136409	0.0090252	0.00796777	0.00612235	0.00950265	0.0177854	0.00416063
		78	0.0105797	0.00632224	0.00567153	0.00450742	0.0125088	0.0143462	0.0340131	0.0155208	0.0143718	0.0151247	0.0221262	0.00555462	0.0185404	0.0133191	0.0153407	0.0104447	0.00998115	0.0157372	0.0120212	0.0107026	0.00651507	0.0146384	0.0240774	0.0075245	0.0253989	0.0107283	0.0102994	0.0282037	0.0101439	0.0167361	0.00418794	0.0130416	0.0140438	0.0285558	0.0142973	0.0172565	0.014093	0.011514	0.0198672	0.0267021	0.00737546	0.0137382	0.00921891	0.0124112	0.0144163	0.0136215	0.0166809
		79	0.016991	0.0129788	0.00929747	0.00773596	0.0142306	0.0187808	0.0337457	0.0164126	0.0163651	0.0164585	0.014718	0.00956377	0.0164754	0.00988909	0.00482593	0	0.0151665	0.0157747	0.0127678	0.020833	0.0075097	0.0156092	0.0243815	0.00644167	0.00929793	0.00600675	0.00997114	0.022062	0.0138213	0.0159707	0.0166984	0.0175434	0.0140862	0.0163895	0.00783728	0.0194769	0.0168756	0.0137448	0.00844512	0.0160725	0.0113802	0.0160002	0.019078	0.0165185	0.0132129	0.0180561	0.0121201
		80	0.0105716	0.0119221	0.00477045	0.0210352	0.017681	0.0166922	0.0381513	0.016748	0.015321	0.0104175	0.0196809	0.00503448	0.0093212	0.0119388	0.0183296	0.0133117	0.00956536	0.0138638	0.0227038	0.00390378	0.0140723	0.0142193	0.0170978	0	0.00944062	0.00952647	0.00757289	0.0119977	0.0173047	0.0214338	0.0088395	0.00853877	0.0148013	0.010905	0.0172046	0.00774718	0.0139893	0.0122541	0.0122827	0.00706422	0.0113779	0.0144678	0.0179597	0.011682	0.00784721	0.0142008	0.0137753
		81	0.0127371	0.0127514	0.0138429	0.0107235	0.00740514	0.0210947	0.020003	0.00919639	0.0048515	0.00795398	0.014638	0.0154113	0.0185971	0.00632044	0.00736032	0.00630942	0.0174091	0.0129988	0.00867709	0.0129936	0.0091783	0.00722864	0.0203032	0.00527013	0.0118549	0.0150639	0.0100741	0.0125008	0.00797727	0.0127199	0.00393318	0.0119329	0.0208151	0.0054932	0.0160868	0.023426	0.0157035	0.011037	0.0119664	0.00765048	0.00537085	0.00978103	0.00844517	0.0102351	0.0106158	0.00986222	0.010021
		82	0.0252824	0.012043	0.00837466	0.0126566	0.00991451	0.0154812	0.0248477	0.00786338	0.00958279	0.0071607	0.0192373	0.00876847	0.0103124	0.0106538	0.0067439	0.0105849	0.0233259	0.0181145	0.0123647	0.0101755	0.0123313	0.0185578	0.0143475	0.00732109	0.0167903	0.0180378	0.00565026	0.0185689	0.0135461	0.0128291	0.0171755	0.0190462	0.0135256	0.0124991	0.0190026	0.0145138	0.0136204	0.017665	0.00621268	0.013564	0.00836026	0.0165911	0.0150966	0.00321142	0.00913294	0.00987284	0.00915821
		83	0.0168911	0.013132	0.0133185	0.0164278	0.02262	0.016728	0.0330049	0.00510324	0.00554576	0.00354393	0.0176165	0.00933415	0.00709527	0.0148353	0.0135442	0.0138441	0.013937	0.00555981	0.00407519	0.019706	0.0121378	0.01571	0.0141039	0.00847686	0.0151951	0.0113833	0.00517099	0.0240027	0.0199538	0.0243825	0.0140927	0.0228504	0.0186833	0.0138452	0.0178856	0.0173643	0.0141164	0.0116638	0.0121828	0.0136775	0.00448095	0.0199036	0.0162696	0.0133719	0.012861	0.0165653	0.0109717
		84	0.0196081	0.0132701	0.0100374	0.00987958	0.0104899	0.000729756	0.0193667	0.00575218	0.0101846	0.00890154	0.012547	0.00255419	0.00703787	0.00573059	0.00205526	0.0223483	0.0156949	0.0248059	0.00544854	0.0116995	0.0120268	0.0238152	0.0260838	0.0113152	8.53067e-05	0.00724671	0.0116179	0.0266066	0.0129931	0.0135317	0.00981017	0.00984144	0.0161689	0.0160682	0.00518617	0.0141009	0.0154992	0.0139052	0.0174187	0.0275971	0.00807671	0.00519526	0.0126552	0.00879438	0.0125771	0.0151108	0.00880687
		85	0.0200561	0.0202052	0.0109194	0.0233582	0.0146188	0	0.0220731	0.0177277	0.0151477	0.013022	0.0138004	0.0120564	0.0227084	0.0100528	0.013078	0.00544848	0.00793603	0.02268	0.00961741	0.0113626	0.00822885	0.0190988	0.00972773	0.00317549	0.00784441	0.0176855	0.017923	0.0132035	0.0103041	0.00693994	0.014293	0.014218	0.0136432	0.0114767	0.0025999	0.008876	0.00548881	0.0096019	0.00548178	0.0204248	0.0102556	0.0173178	0.019261	0.00986937	0.00559623	0.00707205	0.0149621
		86	0.0208091	0.024544	0.00707023	0.00887798	0.006733	0.0128296	0.0362711	0.0127612	0.0142872	0.00481647	0.012044	0.00781901	0.0137738	0.0131753	0.0163828	0.0139124	0.00309668	0.0143281	0.00689187	0.0194091	0.0210831	0.0291464	0.0333473	0.00973276	0.0179578	0.0171186	0.0188546	0.0145887	0.0100621	0.0224987	0.0103021	0.0201833	0.0161247	0.022322	0.00347443	0.00292825	0.0115241	0.0170216	0.0116646	0.0233546	0.00141003	0.00978805	0.0131533	0.00733428	0.0118845	0.00562802	0.0110252
		87	0.0161345	0.020787	0.0130075	0.0116404	0.0144155	0.00100919	0.0185473	0.0126061	0.00637892	0.00963667	0.012638	0.00244796	0.0231812	0.0088033	0.00573897	0.00620701	0.00660507	0.00851214	0.00830894	0.00416056	0.0158444	0.0173779	0.0213983	0.0118764	0.0146005	0.00829276	0.0215996	0.0234852	0.011549	0.0168008	0.0166841	0.0126774	0.00853963	0.0118695	0.00890746	0.0170403	0.0161464	0.0137231	0.0177239	0.0121378	0	0.00701555	0.00884188	0.0179223	0.0144422	0.0183511	0.012277
		88	0.0192266	0.0197412	0.021922	0.0249723	0.0142107	0.0121724	0.0160951	0.00339624	0.0131488	0.00168364	0.0113734	0.0117904	0.0140787	0.00724898	0.00805844	0.00958021	0.0071162	0.0122403	0.00962351	0.0137415	0.0141645	0.0214899	0.0199631	0.0164861	0.015247	0.0161975	0.011838	0.0177238	0.0110999	0.0147452	0.00695146	0.0093717	0.019261	0.0112177	0.015297	0.0180414	0.00738295	0.0170416	0.0124764	0.00675849	0.0123682	0.0206559	0.0213703	0.0193724	0.0190209	0.00386456	0.00932923
		89	0.014246	0.0236595	0.0150503	0.0190825	0.0127839	0.00721564	0.0243436	0.00375862	0.0196958	0.0105367	0.0106629	0.00876296	0.0151794	0.013693	0.0181353	0.0142275	0.0258549	0.0113406	0.00371341	0.0048663	0.0186644	0.0176038	0.0126148	0.0120542	0.0199136	0.016871	0.00993936	0.0244779	0.0176469	0.0200851	0.0178535	0.01148	0.0168046	0.0190372	0.0081365	0.0205506	0.0124372	0.016345	0.0222795	0.0182356	0.0131426	0.0144632	0.0160727	0.0189629	0.0100133	0.00385747	0.0052218
		90	0.0102747	0.0188514	0.0110969	0.00988997	0.0136925	0.0104051	0.0246434	0.0020577	0.0062141	0.00689903	0.00445222	0.0110519	0.0107572	0.0128198	0.0176401	0.00971543	0.0139054	0.0121999	0.0139133	0.0105186	0.0159724	0.0182768	0.0166278	0.0199663	0.0160454	0.0169475	0.0132166	0.0169226	0.00916801	0.01883	0.0174473	0.0209586	0.0212563	0.0173216	0.00571614	0.0183644	0.016931	0.0167739	0.0184288	0.0248147	0.0103063	0.0216331	0.0119583	0.010928	0.0108798	0.00754264	0.00474349
		91	0.018629	0.00479712	0.013032	0.00563808	0.0114375	0.00879142	0.0300204	0.0118907	0.013056	0.00891704	0.00800316	0.00390083	0.00452307	0.00969932	0.0191317	0.0154496	0.0123772	0.0180597	0.0129276	0.0131273	0.0126847	0	0.0187763	0.0097922	0.00981768	0.0145606	0.0077316	0.00776618	0.0157075	0.016227	0.0123495	0.00832926	0.0174929	0.0216664	0.00765775	0.0126823	0.00412838	0.00999995	0.0181905	0.0157016	0.00651562	0.010944	0.00380091	0.00326273	0.00548986	0.0119705	0.00723491
		92	0.0110992	0.0152093	0.00882284	0.0172623	0.0189207	0.0141966	0.0373482	0.0108593	0.0228204	0.0084255	0.0174417	0.0137037	0.0199616	0.0115063	0.0156965	0.0151122	0.00995633	0.00973601	0.0101975	0	0.0116342	0.0180513	0.0222535	0.00989694	0.0171956	0.0191693	0.011437	0.0236341	0.0112406	0.0174336	0.0238514	0.0133274	0.0132229	0.00993866	0.00870781	0.0151171	0.00618783	0.014056	0.0168909	0.0305178	0.00923176	0.00956138	0.0077614	0.000249893	0.00271602	0.00989148	0.0178137
		93	0.0187714	0.0143593	0.0153779	0.0152634	0.0154629	0.00879279	0.0310428	0.0116174	0.0139247	0.0184009	0.0188404	0.0101691	0.0158336	0.0169318	0.0319099	0.0243751	0.0078821	0.00617339	0.00241455	0.0110432	0.00886623	0.0152055	0.0228547	0.00126787	0.00826062	0.011559	0.00704486	0.00554661	0.0152238	0.0220084	0.0170112	0.00936298	0.00996158	0.0119945	0.0132173	0.0144593	0.0206951	0.0175076	0.0155842	0.0229997	0.011142	0.00609451	0.0190631	0.0187223	0.0100507	0.0143851	0.0113579
		94	0.0108062	0.0167946	0.00138767	0.00665651	0.0115213	0.0112618	0.0298456	0.0100159	0.0195902	0.021792	0.020752	0.0107768	0.0122175	0.0112782	0.00876932	0.00885459	0.00802796	0.0181036	0.00908116	0.0132974	0.0080115	0.0123988	0.0187373	0.0064271	0.0187979	0.00863347	0.0134197	0.0144459	0.0106285	0.0140697	0.0133173	0.0233258	0.0170739	0.010057	0.00608575	0.0140189	0.0152363	0.0193396	0.021185	0.0279641	0.00901787	0.013028	0.00348043	0.0146254	0.00541301	0	0.0110005
		95	0.00802636	0.0133893	0.0114941	0.00757896	0.00726048	0.0108802	0.0370373	0.0135451	0.0209328	0.0189813	0.0167491	0.00363381	0.0136001	0.00850944	0.0145592	0.00861625	0.0105606	0.00894788	0.0108868	0.00733103	0.0193851	0.0152733	0.0184674	0.0094815	0.0203591	0.0215229	0.00771233	0.00850095	0.0105607	0.0219213	0.0221253	0.0133564	0.0131445	0.005199	0.00381532	0.015316	0.0109171	0.0195702	0.0124901	0.00783643	0.00578307	0.0162139	0	0.0124654	0.0119724	0.00113609	0.00271988
		96	0.00349157	0.0128377	0.0162807	0.0112426	0.00323232	0.00297738	0.0207757	0.012562	0	0.00115667	0.0176965	0.0180207	0.0160593	0.0073966	0.00608039	0.0106032	0.011963	0.0124679	0.0126106	0.00121733	0.0182117	0.00833228	0.0174099	0.0140128	0.014475	0.00786422	0.0127661	0.0197683	0.0129766	0	0.0174491	0.0190367	0.00941072	0.0114221	0.0021373	0.0112369	0.0185148	0.021052	0.0220789	0.0199472	0.00910613	0.0141832	0.0201059	0.0116819	0.0085249	0.0141039	0.00846647
		97	0.00624353	0.0151123	0.0150075	0.00928136	0.0207623	0.00935249	0.0226036	0.00744894	0.00872895	0.0163123	0.00329264	0.00703934	0.0165556	0	0.0139826	0.00843937	0.0169984	0.0152569	0.00919477	0.0054181	0.0120804	0.0180778	0.0196933	0.00285985	0.0127976	0.00074687	0.0136578	0.012158	0.0109614	0.0130316	0.0122537	0.0148951	0.0169877	0.0181519	0.00455236	0.0120232	0.0114568	0.0143864	0.0147789	0.0184122	0.00681801	0.0128903	0.0159866	0.0151786	0.0080623	0.00872986	0.0166629
		98	0.0169259	0.00722342	0.00641025	0.00792455	0.00643437	0.0116557	0.0281573	0.0152747	0.0126855	0.00233331	0.0224465	0.00275217	0.0152342	0.00738352	0.0138539	0.006934	0.0111165	0.0207073	0.0147615	0.0176413	0.00722246	0.0156038	0.0167282	0.0022483	0.0124752	0.0110472	0.00903496	0.00367279	0	0.0136225	0.0223867	0.00902614	0.00578115	0.0093867	0.00652659	0.0104915	0.0116775	0.0178385	0.0186236	0.0225851	0.011062	0.0142648	0.00828326	0.0144089	0.00985217	0.00549398	0.008196
		99	0.0138676	0.0158349	0.0119269	0.0128968	0.014807	0.00580501	0.0253143	0.0106772	0.0123986	0.00946346	0.0106714	0.0037905	0.00988333	0.00553932	0.0110368	0.015685	0.0127329	0.015894	0.0166338	0.012888	0.0138236	0.0161478	0.0168521	0.0168446	0.0183168	0.0102371	0.00112447	0.0160163	0.0133611	0.0187734	0.0150979	0.00408444	0.00426188	0.013044	0.0151822	0.0151319	0.00813738	0.0164003	0.0243031	0.0208311	0.0126836	0.0214235	0.0122334	0.01508	0.00933039	0.0144049	0.0157327
		100	0.0159666	0.00627303	0.0136954	0.00974821	0.00715373	0.0103576	0.0342595	0.0132259	0.0131414	0.00809775	0.0134459	0.00543016	0.0144511	0.0152404	0.0145387	0.0120409	0.0137421	0.0102831	0.00138247	0.0100926	0.0181624	0.0224368	0.0222541	0.00908384	0.0164068	0.0139811	0.00781684	0.0219386	0.00236546	0.00807459	0.0165545	0.00938931	0.011525	0.00791634	0.0154488	0.0196361	0.0173385	0.0256205	0.0144747	0.0219873	0.00737399	0.013646	0.00933643	0.0118817	0.00749996	0.014155	0.01189
		101	0.0107716	0.0100428	0.00146919	0.00951534	0.014703	0.00478313	0.0320882	0.00980351	0.0111996	0.0133689	0.0196686	0.0045479	0.0130171	0.00885475	0.00629942	0.0129392	0.0144058	0.0138307	0.011446	0.0049323	0.0138784	0.0225743	0.0134505	0.010978	0	0.0138849	0.00582181	0.0181614	0.00565354	0.0110499	0.0190261	0.0125726	0.0187229	0.0104195	0.00989986	0.0109283	0.00860605	0.0104349	0.00973961	0.020935	0.0134173	0.0203455	0.0160416	0.0137843	0.0115002	0.0145697	0.0107079
		102	0.0141909	0.00902301	0.00852082	0.0222363	0.0183424	0.0124444	0.0316583	0.0110467	0.020919	0.0221091	0.026794	0.0111758	0.0167343	0.0188992	0.0164662	0.0127932	0.0138955	0.0180192	0.0124101	0.0177701	0.0155069	0.0157252	0.0206865	0.00522467	0.0052637	0.0132354	0.00459729	0.0212305	0.0186176	0.025568	0.0225023	0.0263933	0.0123543	0.0142885	0.0137232	0.0189021	0.0215618	0.0121266	0.0160975	0.0157243	0.0106648	0.0139422	0.00975433	0.0122894	0.0221026	0.0209079	0.0230413
		103	0.0184315	0.00556325	0.00451784	0.0139458	0.0220834	0.00993823	0.0323098	0.00930248	0.0097452	0.0123754	0.0217134	0.00981783	0.013723	0.00908159	0.00272882	0.00685053	0.00580002	0.0106328	0.00729189	0.016987	0.00542744	0.0131499	0.0178617	0.00777914	0.010809	0.0111794	0	0.0139058	0.00883803	0.00926447	0.0116902	0.0140734	0.0134753	0.0114933	0	0.0147156	0.0112647	0.0154551	0.0102711	0.00801206	0.0115836	0.0233285	0.0168888	0.0185662	0.0164845	0.0146316	0.00904377
		104	0.0167332	0.0108145	0.0116027	0.0159617	0.00569342	0.00934702	0.0249965	0.0178698	0.0198415	0.0225192	0.0176673	0.00729527	0.0137844	0.014084	0.0225235	0.0149266	0.0115033	0.0201603	0.0134095	0.0167689	0.0136937	0.01839	0.0189703	0.01433	0.0194734	0.0132422	0.0140905	0.0125077	0.0168374	0.0169598	0.0125028	0.00129797	0.0171863	0.0117084	0.00830751	0.00707065	0.0205466	0.0119137	0.0177596	0.00991745	0.0159082	0.0177238	0.0129493	0.0143138	0.0189243	0.00998064	0.00623573
		105	0.00716829	0.0131826	0.0103432	0.00964741	0.0133457	0.0123671	0.0177164	0.00558762	0.0126234	0.0074146	0.0196145	0.00788135	0.0180173	0.0115538	0.00368505	0.0122496	0.00931544	0.00758268	0.0129853	0.0202668	0.00700295	0.0123514	0.00437829	0.00200145	0.00643755	0.00347739	0.00355806	0.00984118	0.0104468	0.0122732	0.0125843	0.00183279	0.0044509	0	0.00315291	0.0044502	0.00744091	0.017471	0.00900603	0.00261112	0.00893801	0.0062653	0.00789946	0.0139057	0.0144585	0.00639147	0.00966631
		106	0.0215886	0.0164797	0.0115975	0.0123804	0.0109979	0.01458	0.0242769	0.00469206	0.0117133	0.00235403	0.0182691	0.00706772	0.016361	0.00819765	0.00918552	0.000152103	0.0133723	0.0177938	0.00973546	0.0128447	0.00799424	0.0136758	0.0133725	0.00156476	0.00857471	0.000579205	0.0118405	0.0163859	0.00922703	0.0154095	0.00886528	0.000813399	0.0119766	0.0121961	0.00136648	0.0114168	0.0076171	0.0120894	0.0252664	0.0155086	0.0137244	0	0.00855627	0.0159914	0.0204428	0.0119094	0.0183578
		107	0.0191835	0.0188064	0.00214224	0.0116971	0.0072444	0.00775343	0.0236613	0.00445839	0.00500136	0.0137654	0.00416654	0.00282638	0.0103792	0.00505434	0.00884143	0.00538532	0.00443459	0.0140168	0.00481369	0.00957966	0.0143071	0.0246839	0.0203032	0.00204607	0.015168	0.0176591	0.00583397	0.0171393	0.00291883	0.00716417	0.00910727	0.011829	0.0158722	0.00560913	0.00608148	0	0.0094266	0.0105388	0.0115438	0.0104246	0.0116165	0.0171448	0.0117751	0.00965975	0.00965547	0.00149203	0.0107716
		108	0.0300607	0.0150662	0.0150005	0.0229296	0.00182248	0.0115463	0.0211554	0.00854754	0.008832	0.0126266	0.0105564	0.0103397	0.0201149	0.014929	0.000293758	0.0105328	0.00769293	0.0102211	0.00997517	0.0133189	0.0151615	0.0203166	0.0200871	0.00345654	0.0131532	0.0122246	0.0122051	0.0206722	0.0147291	0.0233362	0.0190178	0.0154499	0.0259199	0.0161895	0.012292	0.00888515	0.0194271	0.0174762	0.011835	0.0205828	0.0127386	0.035417	0.0139255	0.0117732	0.0208131	0.01317	0.00422377
		109	0.0091269	0.00932271	0.0100103	0.00755063	0.0119296	0.00260734	0.0221747	0	0.0126376	0.0118031	0.0126591	0.0145112	0.0227668	0.00934485	0.0129211	0.00494035	0.00991199	0.00976074	0.00279094	0.0141171	0.0104408	0.00561612	0.0146177	0.00538229	0.00784461	0.00295901	0.00942416	0.0116184	0.00735417	0.00569267	0.0123212	0.00706791	0.0156994	0.0123812	0.0204352	0.0120177	0.0134292	0.0118094	0.0116063	0.0177255	0.00915156	0.0145432	0.013308	0.00923628	0.00313176	0.00666242	0.00614967
		110	0.0150865	0.0151508	0.0140634	0.0143877	0.00118971	0.00602624	0.0284778	0.00830463	0.0137497	0.0207797	0.0167529	0	0.0160502	0.0071731	0.00887624	0.00173752	0.0143681	0.0065989	0.0115999	0.00460198	0.011382	0.0239731	0.0244717	0.00602386	0.0119077	0.00478924	0.00954533	0.00941715	0.01157	0.00432613	0.0157909	0.0103985	0.0104441	0.0107185	0.0160227	0.0038787	0.00798142	0.0117854	0.0076027	0.00864509	0.0126759	0.00865038	0.0136622	0.00710337	0.010321	0.00868414	0.0131995
		111	0.0186615	0.0138318	0.00989854	0.00581803	0.00914228	0.0175925	0.0213686	0.00874449	0.01198	0.0184641	0.0109799	0.0165446	0.0173433	0.0146528	0.00607063	0.0111949	0.0177055	0.020398	0.011639	0.00974333	0.00457519	0.017243	0.0184668	0.0155709	0.0200004	0.0115042	0.00994796	0	0.0116853	0.0115566	0.0170409	0.00672492	0.013317	0.0118125	0.0108677	0.0106728	0.00744461	0.00930619	0	0.00635149	0.0138557	0.0147759	0.0158382	0.01106	0.00431082	0.00681033	0.00402944
		112	0.0291391	0.0223291	0.0166121	0.0181597	0.0158424	0.0106406	0.0331041	0.0160915	0.0172769	0.0126578	0.0111205	0.0184879	0.0138711	0.0158166	0.0180749	0.0260359	0.0164389	0.0153413	0.00986562	0.0156038	0.0153968	0.0176266	0.0150254	0.00753355	0.0169921	0.017833	0.0106042	0.0155466	0.0129494	0.0249653	0.002629	0.017164	0.0153788	0.0159322	0.0181702	0.0224895	0.0116408	0.018548	0.0047886	0.0184857	0.0200555	0.0181026	0.0174359	0.0202821	0.0119883	0.00812685	0.00782235
		113	0.00289016	0.0149055	0.000515102	0.0064449	0.00698657	0.0153643	0.0217605	0.00897469	0.0255416	0.0155114	0.0160516	0.00864975	0.017683	0.0136558	0.0155427	0.00303939	0.00796611	0.014165	0.00150831	0.0125877	0.000610738	0.00902207	0.0188723	0.00643102	0.00357517	0.010077	0.000953397	0.0113809	0.00426741	0.0152091	0.00829671	0.0104988	0.0119669	0.00473308	0.000142793	0.00760723	0.00509968	0.0120214	0.00908554	0.0125476	0.00760147	0.0143831	0.0185192	0.013223	0.00574531	0.00694739	0.00733212
		114	0.0153613	0	0.00601598	0.0202353	0.00589765	0.00454126	0.0249142	0.00694121	0.0140705	0.00206046	0.0114626	0.0126476	0.0147772	0.0104624	0.0143578	0.00721506	0.014361	0.0142291	0.00403056	0.0161423	0.00584532	0.0137878	0.0151887	0.00849993	0.0153748	0.0120334	0.0219509	0.0173164	0.0148781	0.013317	0	0.00368954	0.0110073	0.0106344	0.00344296	0.014177	0.0174437	0.015266	0.0172196	0.0100814	0.00966057	0.022331	0.0119104	0.010842	0.00297008	0.0107625	0.0167454
		115	0.00458343	0.0174684	0.00103787	0.012359	0.00436139	0.0141362	0.017988	0.00303173	0.00847249	0.00956193	0.0165943	0.0109856	0.0216242	0.0143448	0.00638765	0.00716014	0.0150715	0.010321	0.00968599	0.00554744	0.0055615	0.0182002	0.0129605	0.000304184	0.0194845	0.0131099	0.00969611	0.0201339	0.00549634	0.0173773	0.00642491	0.0077321	0	0.00649772	0.00932849	0.0166403	0.00720316	0.00921458	0.00757327	0.0122225	0.013505	0.0172762	0.0114359	0.0122445	0.0120833	0.0156527	0.0183104
		116	0.0155068	0.0208491	0.0142481	0.0200073	0.0137423	0.00538179	0.0244697	0.00659661	0.0244948	0.0177456	0.0221191	0.0105331	0.0150901	0.0185685	0.00907664	0.0118424	0.0115929	0.002817	0.013244	0.00816599	0.0137108	0.0149806	0.0160617	0.0153383	0.0150535	0.00400592	0.00650728	0.0184913	0.00772923	0.00574124	0.00358399	0.0122866	0.0102478	0.0201138	0.0146321	0.0223644	0.00880908	0.0108176	0.00724436	0.0117529	0.0154782	0.0163148	0.0150556	0	0.0106507	0.0101387	0.0168015
		117	0	0.0222618	0.00639027	0.0182125	0.016356	0.00429162	0.019864	0.0171437	0.0155928	0.0210823	0.0147976	0.0164812	0.0221111	0.00703096	0.0166384	0.0125693	0.0020743	0.00894046	0.00620567	0.0118426	0.0139745	0.012078	0.0135791	0.00100084	0.011856	0.00834186	0.00820067	0.0179704	0.00609818	0.0176917	0.0101714	0.0159664	0.00832806	0.0109242	0.0120644	0.0155857	0.00874067	0.0141001	0.00733888	0.0108632	0.00503392	0.0224659	0.0121042	0.0101209	0.012048	0.0126722	0.00783841
		118	0.00859024	0.0145671	0	0.0127115	0.0121027	0.00201429	0.0223886	0.00674519	0.0170748	0.0147067	0.016735	0.0146552	0.0160408	0.0165294	0.0108279	0.0100128	0.0116232	0.0153648	0.0186436	0.0121816	0.0104595	0.00953895	0	0.00244285	0.0159572	0.0163593	0.0135954	0.0192307	0.0153446	4.13783e-07	0.01121	0.0134376	0.0112486	0.0109178	0.00501735	0.00688021	0.00388918	0.0228413	0.0126237	0.00951697	0.0054551	0.0150413	0.0158034	0.0154022	0.0203001	0.00600398	0.0198768
		119	0.014662	0.0157098	0.0159558	0.0160334	0.00723111	0.00860285	0.0259883	0.0114034	0.018421	0.0220962	0.0167213	0.016047	0.018845	0.0102947	0.00649812	0.0126477	0.0164527	0.0183724	0.0104482	0.0117374	0.00731673	0.00350346	0.0102001	0.00687862	0.000323722	0.0061641	0.00497478	0.0081969	0.00806309	0.00893765	0.0108097	0.0201151	0.014997	0.00346748	0.0100877	0.0052522	0.00183771	0.000735686	0.0110582	0.00966892	0.00451773	0.0132149	0.00936775	0.0105004	0.00620336	0.00817139	0.0133383
		120	0.0099027	0.0122312	0.00901797	0.01605	0.0185842	0.00958319	0.0248297	0.0196543	0.0263221	0.0136202	0.0147737	0.0128276	0.0138154	0.0152304	0.0106517	0.0223197	0.0128586	0.012322	0.00538272	0.00734358	0.011592	0.0138439	0.0152583	0.00595429	0.0096151	0.000725266	0.00799505	0.00982026	0.00415115	0.00930015	0.0109962	0.0152441	0.00954636	0.0177367	0.008356	0.016376	0.0132851	0.0133403	0.00689222	0.0139401	0.0128265	0.0162712	0.0271223	0.0202691	0.0120857	0.0189327	0.0120577
		121	0.0143522	0.0151493	0.00895171	0.0220614	0.0192042	0.0184257	0.025461	0.00414708	0.0202783	0.0134443	0.0181508	0.00844086	0.0174234	0.0130307	0.0219402	0.0189468	0.0168503	0.0219886	0.0105239	0.00785713	0.0128831	0.0159381	0.0161193	0.00672956	0.0154567	0.0102837	0.0141449	0.0258495	0.0133325	0.0139473	0.014917	0.00954469	0.015934	0.0245657	0.00704211	0.0118599	0.015283	0.0233835	0.018947	0.0163576	0.0128985	0.0104454	0.0156964	0.0167228	0.0120453	0.018458	0.0171231
		122	0.00918898	0.0171457	0.018079	0.0161459	0.0139667	0.00974261	0.0271737	0.0110655	0.0141241	0.0221907	0.00744316	0.0102568	0.0157845	0.0126226	0.0181177	0.0233337	0.0136903	0.0162151	0.00863772	0.0155158	0	0.0152494	0.0146524	0.00363399	0.0149378	0.00254785	0.00156003	0.0135425	0.0109476	0.02158	0.0150805	0.0101522	0.0204203	0.020945	0.0064347	0.0122798	0.000992155	0.00440418	0.00784378	0.0104044	0.0196122	0.0304095	0.0200375	0.0151804	0.0114299	0.014817	0.0203473
		123	0.0107628	0.0178054	0.00799086	0.0208231	0.0219794	0.0077991	0.0347977	0.0064731	0.0140159	0.01069	0.00318005	0.0115729	0.0199798	0.0139309	0.0191124	0.0209875	0.0270228	0.0143847	0.0152201	0.0147046	0.0137568	0.0101207	0.0115125	0.00411332	0.0137579	0.012547	0.00300304	0.0110155	0.0091413	0.00211131	0.00890512	0.0097445	0.00510668	0.0150895	0.00784333	0.013299	0	0.00739792	0.0100716	0.0111428	0.0217185	0.0246209	0.0244029	0.0149862	0.0130684	0.0100184	0.0153283
		124	0.0199306	0.010829	0.0193809	0.0285388	0.0241584	0.00615356	0.0321402	0.0146394	0.0228636	0.020347	0.018994	0.0134815	0.0218722	0.0177826	0.0191193	0.0259771	0.0159678	0.00815605	0.00827223	0.012126	0.0145589	0.0187207	0.02298	0.016323	0.0188664	0.0111323	0.0177181	0.0196694	0.00810938	0.00887386	0.00678043	0.017368	0.0194277	0.0143355	0.00771457	0.0205019	0.01227	0.0119217	0.00374677	0.0110701	0.0207944	0.0308029	0.0143385	0.0218195	0.0113933	0.0126478	0.0144116
		125	0.0161176	0.015627	0.00810557	0.0136562	0.0125676	0.0123392	0.0190056	0.00559165	0.0172611	0.00693592	0.0171081	0.00758413	0.0211327	0.00295849	0.014006	0.00758156	0.00532967	0.0120171	0.00399171	0.00925932	0.00579128	0.0133139	0.0211366	0.00821622	0.012522	0.0162991	0.00766468	0.0188517	0.0116245	0.0169888	0.0120541	0.0113897	0.00972898	0.0072657	0.00728434	0.00787372	0.00839183	0.0109117	0.00893419	0.0067466	0.0219631	0.0270207	0.0175273	0.0185648	0.0142258	0.0156456	0.00565105
		126	0.0194703	0.0137072	0.0181748	0.0166388	0.00712314	0.0130393	0.0343998	0.0167691	0.0211103	0.00916161	0.0219974	0.0113146	0.0244794	0.0260744	0.0159043	0.0171239	0.0212762	0.0188797	0.0173923	0.0170625	0.0172599	0.0209955	0.016897	0.0199528	0.0130536	0.0138175	0.0136601	0.0225161	0.0174172	0.0162723	0.0236017	0.0236996	0.0113319	0.0193924	0.0179684	0.0179899	0.00921834	0.0135202	0.0113817	0.0156718	0.0250305	0.0277792	0.0300583	0.0196994	0.0171315	0.0151205	0.0182263
		127	0.0151021	0.0224971	0.00886596	0.0156101	0.0146768	0.0101269	0.0341552	0.0189119	0.0219068	0.0179599	0.0254002	0.0195317	0.0249105	0.0230657	0.0210996	0.0280524	0.0144323	0.0204738	0.0159923	0.0173156	0.00927031	0.0162063	0.0184866	0.00613794	0.0128815	0.00854181	0.0125041	0.01708	0.0110488	0.0131283	0.0204504	0.0250708	0.0184419	0.0100039	0.0125238	0.0115293	0.00880364	0.017767	0.00312686	0.0127627	0.0187194	0.0157433	0.0191011	0.0163108	0.0100392	0.0141392	0.0150872
		128	0.00955854	0.0215097	0.0113061	0.0129888	0.0200808	0.0110476	0.0266362	0.0172238	0.0120167	0.0108813	0.0190473	0.013608	0.0161965	0.0173184	0.00754291	0.0160355	0.0275208	0.0249939	0.0153941	0.0156233	0.0117941	0.0225431	0.0215104	0.00963591	0.0132504	0.00736768	0.00406568	0.00238788	0.00415253	0.0180317	0.0172552	0.0163897	0.0112685	0.0160203	0.00840453	0.0127271	0.00108855	0.0216525	0.0127288	0.0193368	0.0150015	0.0238031	0.0083324	0.0121579	0.0147608	0.00821241	0.0108277
		129	0.0122529	0.0107143	0.0113359	0.0167946	0.0153536	0.00439964	0	0.00386378	0.0186691	0.0144366	0.0164847	0.0124097	0.0131153	0.0147693	0.00394873	0.0218944	0.00981203	0.0143973	0.00841398	0.00235006	0.01439	0.0158674	0.0128426	0.00498963	0.0167846	0.011796	0.00318378	0.0173171	0.0100554	0.0213226	0.0150672	0.00951384	0.00821417	0.00673354	0.00485138	0.0164389	0.00739938	0.018135	0.0140878	0.0136615	0.0146047	0.0258659	0.0118363	0.0134474	0.00743545	0.00286297	0.0218132
		130	0.00561142	0.0097399	0.0106888	0.016826	0.00377267	0.0132466	0.0226351	0.00588169	0.016449	0.00926127	0.0295339	0.0214966	0.0211859	0.0167637	0.0183927	0.00615448	0.00867362	0.0200888	0.00032637	0.00422083	0.011512	0.0205103	0.0204684	0.0124191	0.00115674	0.0106523	0.00495183	0.0170142	0.014885	0.00146861	0.0158573	0.016885	0.00968541	0.013387	0.0106237	0.0217656	0.0182074	0.0253664	0.0198775	0.022936	0.0137347	0.0134855	0.00592739	0.0117632	0	0.0069143	0.0050491
		131	0.0185531	0.026388	0.0172725	0.013256	0.0156062	0.0120351	0.035264	0.00954689	0.0170003	0.0171997	0.0149146	0.0102977	0.0194737	0.0144279	0.0213418	0.0169412	0.0255031	0.0138885	0.0146111	0.00809563	0.0175603	0.0215234	0.0180122	0.0151152	0.015048	0.0111781	0.0130079	0.0139526	0.00784516	0.0108983	0.0180272	0.0246052	0.0235376	0.0131259	0.0115826	0.00727499	0.0248711	0.0190976	0.0258435	0.0233114	0.0263712	0.0245345	0.0171031	0.0137496	0.0145627	0.0162604	0.0268056
		132	0.0189506	0.0255954	0.0177031	0.0189975	0.0355291	0.0129468	0.028749	0.00929578	0.00650082	0.0150556	0.019455	0.0128665	0.023305	0.0171294	0.0173709	0.0126951	0.0156969	0.0198386	0.0110111	0.0118422	0.0100639	0.00876035	0.0218217	0.0115022	0.0177591	0.0226606	0.0126589	0.00915944	0.0052897	0.0208337	0.012183	0.0135708	0.0189416	0.0233912	0.014029	0.0208119	0.0169534	0.0140985	0.0242449	0.0195303	0.0152455	0.0121069	0.0208518	0.0211486	0.0253105	0.020217	0.00710118
		133	0.0209868	0.019573	0.0149384	0.0131516	0.0175376	0.0145731	0.0233126	0.00739651	0.0113727	0.0195312	0.0169486	0.00657149	0.0170735	0.0167995	0.0128815	0.0152396	0.0239112	0.0195965	0.0110912	0.0116967	0.00791603	0.0105333	0.0172301	0.0198548	0.0174118	0.0185559	0.004939	0.00529209	0.00620533	0.0162178	0.00861857	0.00910177	0.000207477	0.0122585	0.0139852	0.0045908	0.0167388	0.013883	0.00919866	0.0171327	0.0151499	0.0189523	0.00986896	0.00984503	0.0179479	0.0150141	0.0137958
		134	0.0197862	0.0173067	0.0189298	0.022719	0.0186705	0.0158228	0.0277878	0.00606199	0.00745505	0.0147598	0.0146689	0.0180975	0.00667402	0.0100718	0.0137622	0.0135839	0.0149163	0.0101573	0.0101739	0.0118251	0.00812485	0.0142707	0.016797	0.0142251	0.0212933	0.0145991	0.00759022	0.0185536	0.0111663	0.0110169	0.015101	0.012353	0.0184093	0.0142668	0.0174643	0.0131006	0.0217816	0.0139201	0.0162332	0.0161909	0.0194445	0.0223263	0.0157319	0.0194724	0.0239982	0.0236704	0.0305848
		135	0.0121518	0.0237872	0.0243596	0.0206874	0.0168786	0.0132899	0.0296378	0.0230057	0.0212735	0.0245327	0.0190686	0.0126777	0.0142582	0.0082781	0.0143979	0.0287815	0.0150895	0.0136505	0.00730461	0.0219654	0.018746	0.0131962	0.0239014	0.0110844	0.0140836	0.011318	0.0131765	0.0287509	0.0162143	0.0143543	0.0142254	0.00952788	0.0122039	0.0164531	0.0145124	0.0134148	0.019586	0.0225768	0.00844212	0.0131679	0.0287404	0.0327131	0.0223077	0.0185688	0.0223408	0.0197214	0.0215494
		136	0.0133162	0.0226068	0.0162998	0.0217503	0.0222827	0.00358788	0.0311137	0.017946	0.0251031	0.0211919	0.0266317	0.0139965	0.0251682	0.014229	0.0112338	0.0209239	0.0199757	0.0174209	0.0184979	0.0190754	0.0150417	0.0207772	0.0193733	0.0159276	0.0153612	0.0195644	0.0207224	0.0285799	0.0129662	0.00815385	0.0189099	0.015616	0.00332899	0.0055098	0.0166358	0.0282941	0.0181618	0.0178939	0.00576579	0.00372212	0.0197691	0.0185581	0.0156541	0.0216694	0.0213917	0.022969	0.0190178
		137	0.0153294	0.0199489	0.0080131	0.0213777	0.00998561	0.0129735	0.0250243	0.0105931	0.0107074	0.0147773	0.0190903	0.0103732	0.0216983	0.0174953	0.0172959	0.0217135	0.0213306	0.0171648	0.0115191	0.0193708	0.00990338	0.0190424	0.0277538	0.0224036	0.0112947	0.0155735	0.0116099	0.00424545	0.013308	0.0186527	0.00875666	0.0108053	0.00964943	0.00276507	0.00737015	0.0123457	0.0100633	0.00931539	0.0016711	0.0260413	0.012728	0.0124216	0.0106479	0.0164058	0.0139917	0.00905393	0.0124114
		138	0.0218384	0.0242339	0.0204828	0.0220819	0.0170461	0.00843749	0.0332205	0.011837	0.0149336	0.00833263	0.0130684	0.0196012	0.0295725	0.0258131	0.0286363	0.0394411	0.0299784	0.0184377	0.0182057	0.0200326	0.0165612	0.0221532	0.0278481	0.020184	0.018555	0.0140654	0.0158307	0.0169921	0.0191436	0.0179286	0.0210359	0.0284771	0.00950524	0.0116366	0.00538387	0.0176183	0.00763213	0.0182083	0.0149663	0.0235714	0.0164627	0.0194167	0.019855	0.0200527	0.020631	0.0193503	0.0231226
		139	0.0120479	0.0135035	0.00756698	0.0111397	0.00923731	0.00962634	0.0302492	0.00837107	0.00754072	0.0151525	0.0207418	0.0226775	0.0252899	0.0271414	0.0207634	0.0318092	0.0361617	0.0262122	0.0175433	0.0172688	0.0175181	0.0235333	0.0228891	0.0168675	0.0160587	0.0167936	0.012659	0.0132162	0.0242694	0.0197964	0.0182747	0.0177427	0.0173334	0.0203252	0.0103799	0.0129916	0.0207157	0.0153822	0.0177026	0.00851152	0.0239654	0.027572	0.0316329	0.0226508	0.0175382	0.0211868	0.0277787
		140	0.0190109	0.0192097	0.0167919	0.0125496	0.0223916	0.0117744	0.028602	0.0134315	0.0167335	0.0106222	0.022739	0.012985	0.0127025	0.0199817	0.0131306	0.0205461	0.0242214	0.021998	0.0200944	0.0202588	0.0117247	0.026166	0.022267	0.0102452	0.0153602	0.0210936	0.0107825	0.0274857	0.0147435	0.0132581	0.00877386	0.0172067	0.000439509	0.00532494	0.00607943	0.0124863	0.010718	0.0131655	0.0103084	0.0140502	0.0155083	0.0245029	0.0311244	0.0171569	0.0139424	0.00819312	0.0177255
		141	0.0196166	0.0199012	0.0228558	0.0199898	0.0262494	0.0183722	0.0337536	0.0174935	0.00749342	0.00851187	0.0164432	0.0150207	0.019881	0.0166378	0.0231635	0.0191486	0.0276124	0.022765	0.0219655	0.011409	0.019237	0.0184484	0.0188183	0.00124925	0.0103832	0.0194071	0.00842521	0.0163013	0.0181522	0.0136369	0.00720247	0.017405	0.0205252	0.0239952	0.0221219	0.0190091	0.0141669	0.0164813	0.0210154	0.0201759	0.0258184	0.0355634	0.0312154	0.029612	0.017182	0.024348	0.0339339
		142	0.00950746	0.0153111	0.00388472	0.0197205	0.0155804	0.0141556	0.0293782	0.0182961	0.0146295	0.0185257	0.0177617	0.0178523	0.0138173	0.0219514	0.0174816	0.0145208	0.0249164	0.0280326	0.0124692	0.00952452	0.0186268	0.0268521	0.0120489	0.0134977	0.0131612	0.0063652	0.00999282	0.0240134	0.0142573	0.0162899	0.0168372	0.0202131	0.0131087	0.0208959	0.0116532	0.0125637	0.0175326	0.0246128	0.0167984	0.0172918	0.0195435	0.0408771	0.0186804	0.0140943	0.0117496	0.0108805	0.0126688
		143	0.0214909	0.0131694	0.0154668	0.0272505	0.0249645	0.0183615	0.0291214	0.0159253	0.0239269	0.0245935	0.0252842	0.0230644	0.0215347	0.0180112	0.0114676	0.0269406	0.0247964	0.0232599	0.0260256	0.023343	0.0200958	0.0155409	0.0318531	0.00939334	0.019541	0.0138437	0.00982277	0.0220962	0.0187469	0.0183404	0.014332	0.0237147	0.0187336	0.017139	0.0188878	0.0184705	0.0230452	0.0234558	0.0218925	0.0203704	0.0216317	0.0395227	0.019296	0.0186275	0.00754618	0.0147942	0.00989553
		144	0.028506	0.0227406	0.0137198	0.0236691	0.0171585	0.0142957	0.0287298	0.00944957	0.0245927	0.0179956	0.0146192	0.010086	0.0203439	0.0238249	0.0168755	0.0182303	0.0208285	0.0282106	0.00921275	0.00499251	0.0150304	0.0118375	0.0232849	0.00535264	0.0188862	0.0163231	0.0166378	0.0218932	0.0161314	0.0166395	0.0101082	0.0200913	0.0157864	0.00922393	0.0181979	0.0148192	0.00958649	0.0167891	0.00601744	0.0193492	0.021858	0.0300593	0.0100296	0.0213279	0.01325	0.0137619	0.0338627
		145	0.0141237	0.0155548	0.00967689	0.0145431	0.00910018	0.00753668	0.0310064	0.0306872	0.0184651	0.00853628	0.0203826	0.00787468	0.016663	0.0194404	0.00861924	0.0239365	0.012974	0.0216461	0.0114878	0.00658332	0.0179462	0.00664052	0.0215251	0.00447169	0.0177604	0.00868588	0.0122035	0.0232204	0.021139	0.0180507	0.0186987	0.0153382	0.0152622	0.00956924	0.0112262	0.0136664	0.0134205	0.0108548	0.0187022	0.0146153	0.0251879	0.020888	0.0246811	0.0143389	0.0125121	0.0242001	0.0247827
		146	0.0326832	0.0221018	0.0188572	0.0220913	0.0142649	0.0178681	0.0316708	0.0222663	0.0224468	0.0303177	0.0271032	0.0197824	0.0267857	0.0182428	0.012958	0.0266407	0.0373066	0.0254474	0.0126307	0.0170972	0.0132437	0.0265892	0.0172928	0.0119867	0.0162027	0.017399	0.0188967	0.0209544	0.0190469	0.0237665	0.0241128	0.022033	0.0193263	0.0137264	0.0121111	0.0153174	0.00695922	0.0103518	0.0164275	0.0159383	0.0267678	0.0324518	0.020508	0.0234798	0.0191286	0.0288707	0.0276229
		147	0.0260336	0.031942	0.0159332	0.0239858	0.0247841	0.0200866	0.0348043	0.0271711	0.0222877	0.0316868	0.0177791	0.0210328	0.0234173	0.0244643	0.0332058	0.0303427	0.0217117	0.0176944	0.0168144	0.00865081	0.0178947	0.0224504	0.0249784	0.00695055	0.0126417	0.0208275	0.0167368	0.0267912	0.020075	0.0228398	0.0222325	0.0193678	0.0113792	0.0110748	0.0252114	0.0205673	0.0164448	0.0158921	0.0105227	0.00941173	0.0235477	0.0275511	0.0258816	0.0297103	0.0163158	0.0230478	0.0319385
		148	0.0284883	0.0226276	0.0197974	0.0236175	0.0341994	0.0204596	0.041091	0.0169558	0.0185218	0.0216165	0.0241097	0.0144184	0.0343043	0.0274182	0.0283564	0.0228949	0.0191367	0.020405	0.0153913	0.0146101	0.0181019	0.0268906	0.0247156	0.0135493	0.0234962	0.0248788	0.0142094	0.0222054	0.0178289	0.0145336	0.0263099	0.0179332	0.00923501	0.0182831	0.0205007	0.0143176	0.0114376	0.0167832	0.0110936	0.0154666	0.0245098	0.0287003	0.0189908	0.0219267	0.0158944	0.027966	0.0298868
		149	0.0360637	0.0229225	0.017672	0.0196064	0.0263408	0.0203109	0.030207	0.0196353	0.0218357	0.0169568	0.0238842	0.0221739	0.028906	0.0254876	0.030809	0.0339093	0.0325973	0.0297351	0.0203882	0.0256476	0.0137443	0.0196851	0.0230376	0.013514	0.00918817	0.00975506	0.0157137	0.0214707	0.0257046	0.0199916	0.0153914	0.0302595	0.0243805	0.0302006	0.0120613	0.0273757	0.0158775	0.0228866	0.0160392	0.0149301	0.0212168	0.0239973	0.0259938	0.0212125	0.0282533	0.0235362	0.0248471
		150	0.0160481	0.0230986	0.00121095	0.0205741	0.0205621	0.0120676	0.0241695	0.00929468	0.0253611	0.0231858	0.0197446	0.00899239	0.0213942	0.018175	0.0233433	0.0342543	0.020738	0.0208337	0.0205203	0.0100611	0.0120419	0.0208851	0.0291793	0.0228328	0.0194885	0.01703	0.00911906	0.0169795	0.0201961	0.0108707	0.0122042	0.0109308	0.0147427	0.0222283	0.0187216	0.0196294	0.0180556	0.0179272	0.012769	0	0.02221	0.0260573	0.0213869	0.0157357	0.0175547	0.0116496	0.019572
		151	0.022443	0.0247125	0.0158297	0.0265065	0.0201755	0.00983865	0.026278	0.0253609	0.0216632	0.0203082	0.0274314	0.0247235	0.0266887	0.0273592	0.024838	0.0301461	0.0266603	0.0298538	0.0251267	0.0324544	0.0191773	0.0293594	0.0213762	0.0148274	0.0144527	0.0299168	0.0213156	0.0289987	0.0145311	0.0244201	0.0168217	0.0127321	0.0183117	0.0213417	0.0199346	0.0230516	0.0194925	0.0245461	0.0209665	0.00644599	0.0222929	0.0311227	0.0244014	0.0165802	0.0164301	0.0213634	0.0276276
		152	0.0299811	0.0209445	0.00945286	0.0230793	0.0282939	0.0176217	0.0367325	0.0125908	0.019075	0.0149546	0.0244603	0.0236781	0.0294365	0.02289	0.0235154	0.0284542	0.0295688	0.0260631	0.0197346	0.0302315	0.0157089	0.0159328	0.0257562	0.0174704	0.0140441	0.0138566	0.0191672	0.0322047	0.0147734	0.0191721	0.0170592	0.0218219	0.0179296	0.018534	0.0197902	0.021001	0.017743	0.0180801	0.0136361	0.0144261	0.0259741	0.0287696	0.0285483	0.0151211	0.0184545	0.023802	0.0204048
		153	0.0264249	0.027238	0.0246966	0.0192387	0.0269905	0.0106425	0.0294447	0.0212032	0.0311822	0.0375194	0.0338241	0.0176768	0.024908	0.0222602	0.036045	0.0399471	0.0234008	0.0281211	0.0232141	0.0243725	0.0106242	0.0303312	0.0210567	0.0153697	0.0290621	0.0222602	0.0210974	0.0245416	0.0191284	0.0324945	0.0184668	0.0242266	0.0255213	0.0250745	0.00969773	0.0175278	0.0220269	0.0113969	0.0191451	0.0223169	0.0230258	0.0314324	0.018476	0.0231709	0.0306421	0.0228479	0.0218615
		154	0.0248891	0.0347828	0.0264995	0.0235152	0.0227778	0.0169815	0.0369575	0.0206618	0.0241695	0.0269719	0.021346	0.0196327	0.0262449	0.0273269	0.0295054	0.0422723	0.03429	0.0335418	0.0234834	0.019681	0.0168481	0.0189782	0.023607	0.0152657	0.0226019	0.0233383	0.0182008	0.0252984	0.0203062	0.0171873	0.0271487	0.0285591	0.0181177	0.0196185	0.0143439	0.0217539	0.0161044	0.0160211	0.0170555	0.0184372	0.0309884	0.0317494	0.0321267	0.0208248	0.0273311	0.0250445	0.0217023
		155	0.0297346	0.0307781	0.0176036	0.0241534	0.0227247	0.0221747	0.0347604	0.021192	0.0244867	0.0203246	0.0252381	0.0120779	0.0218772	0.0213182	0.0224588	0.0296204	0.0269424	0.0311446	0.0199465	0.0227703	0.0165561	0.0320556	0.0251887	0.0196724	0.0223361	0.0210219	0.0163974	0.024913	0.0237749	0.0275009	0.0160223	0.0283279	0.0208206	0.0262043	0.022893	0.0298877	0.0181541	0.025099	0.0212845	0.0214866	0.0265901	0.0360898	0.0374352	0.0225549	0.0169985	0.0298015	0.0133512
		156	0.0377065	0.0365759	0.024875	0.0272787	0.0267526	0.0216004	0.0366608	0.0109473	0.0222238	0.0163223	0.0232864	0.00967391	0.0256494	0.021135	0.023645	0.0253177	0.0224021	0.0213722	0.0144011	0.0249608	0.0163708	0.0291716	0.028325	0.0150445	0.0302775	0.0308527	0.0152044	0.0330583	0.0239644	0.0244162	0.0242633	0.0170908	0.0218022	0.0178689	0.0212986	0.0163023	0.0180598	0.0266192	0.0127609	0.00958916	0.0175771	0.031186	0.0261091	0.0248498	0.0271074	0.0260616	0.0131441
		157	0.0220941	0.0262043	0.0244849	0.0257132	0.018747	0.0150082	0.0296541	0.0140347	0.0193511	0.0240915	0.0248984	0.0189766	0.0264859	0.0199521	0.0183075	0.0203436	0.0153305	0.02411	0.0181041	0.0263953	0.0212206	0.0195255	0.0189025	0.0120982	0.0153392	0.010916	0.0210749	0.017881	0.0141021	0.0181681	0.0154833	0.0133815	0.0179996	0.0236476	0.0196188	0.0190687	0.0145117	0.00868012	0.0258895	0.0171233	0.0215367	0.0301782	0.0274408	0.0248388	0.014729	0.0180706	0.0251093
		158	0.0319525	0.0296695	0.0178195	0.0266084	0.0227512	0.0228735	0.0379117	0.0191598	0.0303164	0.0268337	0.028624	0.0174071	0.0260073	0.0217475	0.02829	0.0166218	0.0174147	0.0215552	0.0256769	0.0286313	0.0113376	0.0261733	0.0299159	0.027027	0.0265898	0.0164722	0.0161974	0.0134276	0.0155614	0.0192702	0.024107	0.0230727	0.0229373	0.0249924	0.0171797	0.0268266	0.0151314	0.0154033	0.0234561	0.0148971	0.0194193	0.0254284	0.0273855	0.0196911	0.0161192	0.0124412	0.0203947
		159	0.0274417	0.0289949	0.0221584	0.0266593	0.0137234	0.0201342	0.0469066	0.0206018	0.0213913	0.0326782	0.0296893	0.0289107	0.0296587	0.0241026	0.0213364	0.0211083	0.0241888	0.0290374	0.0261589	0.020622	0.0233389	0.0190686	0.027212	0.021275	0.0247329	0.0134302	0.0157327	0.0221024	0.0165267	0.0168732	0.0221657	0.0198075	0.0171854	0.020234	0.00647823	0.017847	0.0122545	0.0175663	0.0155843	0.0174023	0.0163631	0.0169945	0.018978	0.0253099	0.0202711	0.0269955	0.0247241
		160	0.0222164	0.021191	0.020636	0.0272302	0.0314854	0.0190248	0.0381643	0.031601	0.0281975	0.0285942	0.0192702	0.0182793	0.0302832	0.0129463	0.0255631	0.0276281	0.0278458	0.0303478	0.02243	0.0316202	0.0145549	0.0222474	0.0230849	0.00524459	0.0219338	0.0205077	0.0126494	0.0217614	0.0120337	0.016403	0.013573	0.0144744	0.0108092	0.0223641	0.0175828	0.0290244	0.0166683	0.0168693	0.0164935	0.010143	0.0170603	0.0230591	0.020938	0.0212591	0.0207071	0.0268624	0.0136105
		161	0.0301343	0.0284716	0.0232126	0.0219579	0.0360666	0.0277461	0.0411158	0.0252372	0.0333992	0.0299938	0.0301747	0.0254543	0.024952	0.0235734	0.029455	0.0309263	0.0313541	0.0330243	0.031285	0.0277533	0.0172411	0.0298119	0.0248512	0.0216129	0.0201409	0.021102	0.0162537	0.0260297	0.00759087	0.0216045	0.0154108	0.0150015	0.0206272	0.025803	0.0123883	0.0245844	0.0156266	0.0153249	0.0209029	0.0241859	0.0277667	0.0311647	0.0258382	0.0126754	0.0231438	0.0173152	0.0211001
		162	0.0324753	0.0347418	0.024888	0.0384928	0.0342047	0.0225081	0.0396184	0.0235438	0.0242475	0.0212965	0.0345455	0.0230025	0.0296612	0.0267906	0.028905	0.0217174	0.0268488	0.0289163	0.0260909	0.0311959	0.0183386	0.0345931	0.0270123	0.00928578	0.0172831	0.0282654	0.0144102	0.00641192	0.0157536	0.0200702	0.0190426	0.0219718	0.0191382	0.0236682	0.0111067	0.0213942	0.0245282	0.0305974	0.0142447	0.0124691	0.0319818	0.0303338	0.0283285	0.024165	0.0316283	0.0230497	0.0235641
		163	0.0200881	0.0320753	0.0293798	0.0370557	0.0397045	0.0252563	0.0438373	0.0270461	0.0291784	0.0236091	0.0359459	0.0208735	0.0288068	0.0286393	0.0330751	0.0245697	0.0246125	0.0275212	0.031148	0.0333515	0.0185871	0.0346014	0.0229796	0.0122853	0.0174761	0.0303395	0.016094	0.0231968	0.0207845	0.0211753	0.026471	0.0337217	0.0284101	0.0269117	0.00728723	0.011882	0.0142215	0.0197755	0.0164444	0.019949	0.0286389	0.0351093	0.0274757	0.0288292	0.0188705	0.0293415	0.0287201
		164	0.0299803	0.0384913	0.0273974	0.0330519	0.0259687	0.0193539	0.0512985	0.0130553	0.034287	0.0354688	0.0320937	0.025933	0.0286255	0.0219445	0.0283908	0.034888	0.0223485	0.028379	0.0276768	0.0250842	0.0193878	0.0299999	0.02207	0.016586	0.0213046	0.0306545	0.0182055	0.0206503	0.0127306	0.022227	0.0202999	0.0220712	0.00855483	0.0337595	0.0252433	0.0236626	0.0214162	0.0253337	0.0235891	0.0200018	0.0196614	0.0352208	0.0368905	0.0255124	0.0179244	0.0248546	0.0236402
		165	0.034978	0.0315187	0.0254245	0.032463	0.0236834	0.0266783	0.0403813	0.0222968	0.0362834	0.0201438	0.0269985	0.0261184	0.0303538	0.0216868	0.0295393	0.0395812	0.0257631	0.0339393	0.0320389	0.0295369	0.0186623	0.0233023	0.031384	0.022377	0.0281417	0.0206406	0.0136288	0.0284026	0.0180782	0.0211214	0.0151673	0.0230044	0.012026	0.0229604	0.0204892	0.0262239	0.0224386	0.0235426	0.0326627	0.0311395	0.0246454	0.0377833	0.0254938	0.0330822	0.0212256	0.0329973	0.0272954
		166	0.028093	0.027018	0.03165	0.0374963	0.0303788	0.0227344	0.0539059	0.0267974	0.0261095	0.0133368	0.0356643	0.0283011	0.0282506	0.0263989	0.021421	0.0309009	0.0147954	0.0298028	0.020065	0.029052	0.0234055	0.0306329	0.0300188	0.0184182	0.0197914	0.0159773	0.0103249	0.0248565	0.0147656	0.0257323	0.0246025	0.0248986	0.0213729	0.0233379	0.0149295	0.0269256	0.0234347	0.0324938	0.0270111	0.0218845	0.0303843	0.0334666	0.0338573	0.0264777	0.0248284	0.0186135	0.0178721
		167	0.0378634	0.0292313	0.0184535	0.0318645	0.0320889	0.0277137	0.0353144	0.0260901	0.0282446	0.0254463	0.0278329	0.0268536	0.0341312	0.0239154	0.0341728	0.0305642	0.0330728	0.0265147	0.0169495	0.0200553	0.0239037	0.0304144	0.0333688	0.0189723	0.0309439	0.0276353	0.0190403	0.0330104	0.0103092	0.0251215	0.020389	0.0186686	0.0150774	0.0141268	0.0228973	0.0324323	0.0179273	0.0250982	0.0215285	0.0233583	0.0252265	0.0316664	0.0225318	0.0286782	0.0313412	0.0260154	0.0251417
		168	0.0357332	0.0266128	0.021745	0.0340296	0.0357188	0.0270034	0.0424778	0.0230237	0.0277475	0.021823	0.0330342	0.0312436	0.0366123	0.0260341	0.0317434	0.0374468	0.0320734	0.0327887	0.0253835	0.0238692	0.0278544	0.0440128	0.0319053	0.0218167	0.0224311	0.0313459	0.0233184	0.0285767	0.0227114	0.0288417	0.0291071	0.0211827	0.0242504	0.0274649	0.0187937	0.0190492	0.0225244	0.0217307	0.0261629	0.023793	0.0261897	0.0308311	0.0209041	0.0287169	0.023861	0.0328876	0.0202344
		169	0.0295129	0.035362	0.0269604	0.0366228	0.0325394	0.0235666	0.0398461	0.0287249	0.0268922	0.0339235	0.0326055	0.0203965	0.0296852	0.0304455	0.0205862	0.0251081	0.021902	0.0234962	0.0235588	0.0174261	0.0261349	0.0299731	0.0311586	0.0262474	0.025408	0.0249256	0.017041	0.0171476	0.0191604	0.0350609	0.0302303	0.0314919	0.0180093	0.0149746	0.0119611	0.0185496	0.0259539	0.0228817	0.0175385	0.0290466	0.0256322	0.0309753	0.0326925	0.0304202	0.034823	0.029959	0.0268077
		170	0.03738	0.0350923	0.033651	0.0269872	0.0308827	0.0113615	0.0401923	0.0248371	0.0277895	0.0305518	0.0319208	0.0210171	0.0236291	0.0174387	0.0253352	0.0283655	0.0322044	0.0308021	0.0265771	0.0245669	0.0175107	0.026357	0.0333894	0.00988523	0.0320325	0.0301541	0.0242176	0.0210175	0.0175824	0.0158112	0.0256632	0.0302531	0.0189664	0.0105454	0.0270439	0.0210996	0.0236002	0.0248089	0.0273349	0.0256284	0.0255603	0.0332866	0.0258757	0.0335803	0.028838	0.0341938	0.0232793
		171	0.0300071	0.0356983	0.0318375	0.0338753	0.028477	0.0249668	0.0347501	0.0271963	0.034458	0.0345072	0.0331665	0.0190016	0.0298141	0.0178559	0.0323925	0.0269626	0.0235807	0.0350098	0.0294455	0.0198547	0.0211723	0.0206797	0.0237474	0.0226761	0.0277705	0.0259468	0.0225306	0.0301775	0.0267963	0.0288626	0.0266631	0.0283592	0.0216357	0.0246208	0.0255498	0.0338266	0.0296388	0.0341958	0.0378692	0.0312883	0.0267593	0.0419616	0.0357502	0.029313	0.0337482	0.0308805	0.0241049
		172	0.0281538	0.0309226	0.0313342	0.0380059	0.0338547	0.0289634	0.046357	0.015241	0.0239352	0.0170979	0.0278652	0.0124588	0.0289456	0.0197989	0.0261515	0.0228946	0.036287	0.0289278	0.0233819	0.0307325	0.0204755	0.0288136	0.0326156	0.0261672	0.0198562	0.0140531	0.0136609	0.0242699	0.0175444	0.0249936	0.0166912	0.0227988	0.00938551	0.0233991	0.0189211	0.017632	0.0167627	0.0256421	0.0222577	0.0236083	0.0226066	0.0295462	0.0203867	0.0213708	0.0257931	0.0309697	0.0273544
		173	0.0396128	0.0289282	0.0271494	0.0338487	0.0458033	0.0211703	0.0347547	0.0279983	0.0247012	0.0284215	0.0367885	0.0266345	0.0395127	0.0349175	0.0348001	0.0280245	0.0251771	0.0346184	0.0276005	0.0297136	0.0198517	0.0359365	0.0338373	0.0248961	0.026994	0.0181041	0.020477	0.0323623	0.0212881	0.0279083	0.0299547	0.0267277	0.0279779	0.020291	0.0206653	0.0309219	0.0321199	0.0375583	0.0255001	0.021018	0.0283424	0.0444301	0.0332028	0.0297856	0.024859	0.0268729	0.0239761
		174	0.0342095	0.0310536	0.021864	0.0348181	0.0416414	0.0214372	0.0357535	0.0316505	0.0274741	0.025352	0.0351404	0.0307944	0.0312944	0.0226005	0.0336028	0.0179392	0.0284595	0.0251335	0.033121	0.020181	0.0236808	0.0337143	0.0293469	0.0301454	0.0256789	0.0316751	0.0195036	0.0280608	0.0239046	0.0340904	0.0247235	0.0311786	0.0176678	0.0274799	0.0229103	0.0323974	0.0239689	0.0277847	0.017157	0.0289608	0.0243975	0.0391078	0.0400347	0.0278399	0.0307746	0.0217926	0.0226437
		175	0.0421747	0.0327559	0.0223527	0.0386539	0.0406541	0.0207915	0.0379237	0.0239899	0.0283774	0.035542	0.0348181	0.0270533	0.0331536	0.0343146	0.0374693	0.043729	0.0305819	0.0242841	0.0268837	0.0266453	0.0253991	0.0298551	0.0433999	0.0175412	0.0298098	0.0189121	0.0219728	0.0270027	0.0250524	0.0267649	0.0330611	0.0241546	0.0278645	0.017917	0.0269339	0.0217244	0.0183421	0.0255893	0.027328	0.0220111	0.0284132	0.036291	0.033352	0.0325824	0.0392553	0.0270919	0.0354602
		176	0.0284396	0.0362103	0.0265347	0.0306448	0.0296391	0.019736	0.04271	0.0288708	0.0382552	0.0294856	0.0393246	0.0212324	0.0315192	0.0358596	0.04183	0.0432229	0.0324834	0.0376548	0.0208618	0.0298571	0.0225898	0.0365343	0.0242793	0.0271476	0.0282018	0.0131704	0.0224728	0.040064	0.0300994	0.0247217	0.0242164	0.0254975	0.0251758	0.0262262	0.0245347	0.0323256	0.0194689	0.0326227	0.0357941	0.0327519	0.0241832	0.0367742	0.0381849	0.0309024	0.0343003	0.0404892	0.0252107
		177	0.0518016	0.0461606	0.0360015	0.044459	0.0428327	0.0238423	0.0409333	0.0415867	0.0335853	0.0310593	0.0290202	0.0338442	0.0308401	0.042042	0.0348645	0.0416473	0.0377294	0.0372471	0.0291511	0.0218133	0.0207515	0.0369466	0.0373217	0.0222809	0.0352935	0.0349725	0.0308154	0.0294304	0.0278846	0.0370991	0.0289315	0.0289801	0.0262873	0.0264721	0.0228666	0.0307997	0.03307	0.0412763	0.0329279	0.0248781	0.0331794	0.0309884	0.0374419	0.0388951	0.048139	0.0384714	0.0357814
		178	0.0482548	0.0420157	0.0384491	0.0411672	0.0430977	0.0313861	0.0462826	0.0286167	0.034885	0.0360627	0.0410705	0.0310043	0.0418521	0.038063	0.0337704	0.0399655	0.035879	0.0410883	0.0348161	0.043241	0.0267843	0.0356201	0.046972	0.029111	0.0279468	0.0315682	0.0299372	0.0450974	0.0369565	0.0433022	0.0331843	0.0279595	0.0335193	0.0406356	0.0241434	0.0298152	0.03975	0.0305736	0.028802	0.0353883	0.033603	0.0372129	0.0410648	0.0351523	0.0409883	0.0374654	0.0329339
		179	0.0507851	0.0473247	0.0295746	0.0396374	0.0449741	0.0288911	0.0312774	0.0422945	0.033304	0.0369537	0.0435686	0.0354757	0.0484995	0.0401314	0.0461906	0.0344061	0.0306455	0.0442465	0.031278	0.0360374	0.0303314	0.0371348	0.0464133	0.0267479	0.0323375	0.0228521	0.0360448	0.0398799	0.0314481	0.0372483	0.0308791	0.0293259	0.0315166	0.0363903	0.0266248	0.0311676	0.0326311	0.0377091	0.0226651	0.0368329	0.0251304	0.0287723	0.0380847	0.0276845	0.0399635	0.037886	0.0311246
		180	0.0468743	0.0422516	0.0377165	0.0412665	0.0434137	0.0330848	0.0431943	0.0266892	0.036229	0.0302535	0.0452638	0.0408978	0.0393631	0.0435648	0.044208	0.0503345	0.0428659	0.0439077	0.0417137	0.0448339	0.0239734	0.0305371	0.0364449	0.0280619	0.0335827	0.0277668	0.0278967	0.0439749	0.0274623	0.0375449	0.0291713	0.0304315	0.0313654	0.0269255	0.0306346	0.0327757	0.0386154	0.0300699	0.0346363	0.033231	0.0329977	0.0341669	0.0445186	0.031507	0.0329083	0.0368593	0.0354992
[truncated: 36 more columns]

## Sheet: Fig. 2b_Nuc
THS	Angle		0	15	30	45	60	75	90	105	120	135	150	165-180	total
	Tissue ID	R18-570-05	0.357639	0.0486111	0	0	0	0.00347222	0	0.00347222	0.00694444	0.00347222	0.0347222	0.541667	1
		R18-571-05	0.27476	0.0223642	0.0191693	0.00319489	0.00958466	0.00319489	0.00638978	0.00319489	0.00319489	0.0159744	0.0734824	0.565495	1
		R18-572-05	0.34359	0.0615385	0.0102564	0	0	0	0	0.00512821	0.0102564	0.00512821	0.0512821	0.512821	1
	average		0.32533	0.0441713	0.00980858	0.00106496	0.00319489	0.00222237	0.00212993	0.00393177	0.00679858	0.00819162	0.0531622	0.539994	1
	stdev		0.036215	0.016298	0.00783225	0.00150608	0.00451825	0.00157553	0.00301217	0.000853549	0.0028847	0.00554465	0.0158795	0.0215369
	SE		0.0120717	0.00543268	0.00261075	0.000502028	0.00150608	0.000525175	0.00100406	0.000284516	0.000961566	0.00184822	0.00529318	0.00717895
TRS	Angle		0	15	30	45	60	75	90	105	120	135	150	165-180	total
	Tissue ID	R18-574-05	0.311653	0.165312	0.0352304	0.0243902	0.00542005	0.0108401	0.00542005	0.00271003	0.0108401	0.0487805	0.0921409	0.287263	1
		R18-575-05	0.328947	0.123684	0.0394737	0.00526316	0.00526316	0.00526316	0.00526316	0.00263158	0.0289474	0.0236842	0.0973684	0.334211	1
		R18-576-05	0.321918	0.150685	0.0228311	0.0388128	0.0182648	0.0114155	0.0136986	0.00913242	0.0182648	0.0388128	0.114155	0.242009	1
	average		0.320839	0.14656	0.0325117	0.0228221	0.00964935	0.00917293	0.00812728	0.00482468	0.0193508	0.0370925	0.101222	0.287828	1
	stdev		0.00710141	0.0172428	0.00706105	0.0137414	0.00609241	0.00277459	0.00394006	0.0030462	0.00743203	0.0103175	0.00939122	0.0376432
	SE		0.00177535	0.0043107	0.00176526	0.00343535	0.0015231	0.000693647	0.000985015	0.000761551	0.00185801	0.00257937	0.00234781	0.00941079
Bell		Angle	0	15	30	45	60	75	90	105	120	135	150	165-180	total
	Tissue ID	R18-582-05	0.167421	0.0950226	0.061086	0.0475113	0.0361991	0.0316742	0.040724	0.0429864	0.0701357	0.0859729	0.115385	0.205882	1
		R18-583-05	0.203704	0.18254	0.0873016	0.047619	0.0238095	0.026455	0.0449735	0.0449735	0.0396825	0.0608466	0.108466	0.12963	1
		R18-584-05	0.278729	0.166259	0.0831296	0.0709046	0.0415648	0.0342298	0.0171149	0.0342298	0.0317848	0.0440098	0.0635697	0.134474	1
	average		0.216618	0.14794	0.0771724	0.055345	0.0338578	0.0307864	0.0342708	0.0407299	0.047201	0.0636097	0.0958066	0.156662	1
	stdev		0.0463496	0.0380043	0.0115016	0.0110024	0.00743521	0.00323554	0.0122545	0.00466731	0.0165347	0.0172424	0.0229693	0.0348601
	SE		0.0115874	0.00950107	0.0028754	0.0027506	0.0018588	0.000808886	0.00306362	0.00116683	0.00413367	0.0043106	0.00574233	0.00871503

## Sheet: Fig.3
Fig. 3b MTT Assay
		Abs.			D Blank			Viability (%)			Result
	Well No.	1	2	3	1	2	3	1	2	3	AVE	SD
	Blank	0.0386	0.0384	0.0385	-	-	-	-	-	-	-	-
SDS (%)	0	0.7147	0.6315	0.7759	0.6762	0.593	0.7374	101.096	88.6574	110.246	100	8.8476
	0.0015	0.8891	0.8051	0.8443	0.8506	0.7666	0.8058	127.17	114.612	120.472	120.752	5.13081
	0.002	0.8406	0.7356	0.7604	0.8021	0.6971	0.7219	119.919	104.221	107.929	110.69	6.69951
	0.0025	0.6589	0.3374	0.4614	0.6204	0.2989	0.4229	92.7539	44.6875	63.2264	66.8893	19.7932
	0.0035	0.2675	0.1377	0.1695	0.229	0.0992	0.131	34.237	14.8311	19.5854	22.8845	8.25877
	0.005	0.0962	0.1003	0.099	0.0577	0.0618	0.0605	8.62653	9.23951	9.04515	8.9704	0.255769
	0.01	0.0892	0.0848	0.0848	0.0507	0.0463	0.0463	7.57999	6.92216	6.92216	7.14143	0.310104
Fig. 3c TEWL
	Well No.	TEWL[g/h･㎡]						SDS (%)	0	0.15	0.2	0.25	0.35	0.5	1
		1	2	3	AVE	SD		TEWL[g/h･㎡]	17.1667	29.3333	29.1	30.9333	30.5333	33.4333	34.5333
sH2O	W31	15.3	17.7	18.5	17.1667	1.35974			16.1	30.8667	30.2667	30.8	31.2	33.9333	33.8
	W32	15.7	16.6	16	16.1	0.374166			18.5333	28.9333	30.8333	31.7333	31.5667	33.6333	33.7667
	W33	17	19.2	19.4	18.5333	1.0873		AVE	17.2667	29.7111	30.0667	31.1556	31.1	33.6667	34.0333
0.15% SDS	W34	28.4	29.8	29.8	29.3333	0.659966		SD	0.995918	0.833259	0.721624	0.412161	0.427742	0.20548	0.353815
	W35	30.1	31.3	31.2	30.8667	0.54365
	W36	28.3	29.3	29.2	28.9333	0.449691
0.2% SDS	W37	26.9	30.2	30.2	29.1	1.55563
	W38	28.5	31.7	30.6	30.2667	1.32749
	W39	28.5	31.7	32.3	30.8333	1.668
0.25% SDS	W40	30.1	31.3	31.4	30.9333	0.590668
	W41	30.3	30.7	31.4	30.8	0.454606
	W42	31.3	31.7	32.2	31.7333	0.368179
0.35% SDS	W44	27.1	31.9	32.6	30.5333	2.44449
	W45	28.2	32.6	32.8	31.2	2.12289
	W46	27.8	32.7	34.2	31.5667	2.73293
0.5% SDS	W47	32.5	33.9	33.9	33.4333	0.659966
	W48	31.4	35.3	35.1	33.9333	1.7932
	W49	33.2	33.7	34	33.6333	0.329983
1.0% SDS	W50	34.4	34	35.2	34.5333	0.498888
	W53	33	33.6	34.8	33.8	0.748331
	W54	32.2	34.1	35	33.7667	1.16714
Fig. 3d TEER
SDS (%)	0	0.15	0.2	0.25	0.35	0.5	1
TEER (ohm)	2852	139	120	105	108	99	107
	3864	141	137	111	116	108	109
	2581	146	119	118	106	106	116
AVE	3099	142	125.333	111.333	110	104.333	110.667
SD	552.135	2.94392	8.25967	5.31246	4.32049	3.85861	3.85861

## Sheet: Fig.4
Fig. 4a										Fig. 4c										Fig. 4d										Fig. 4f												Fig. 4g
Sample ID	Target Name	CT	DCT	DDCT	Relative expression	AVE	SD	TTEST		Sample ID	Target	CT	DCT	DDCT	Relative expression	AVE	SD	TTEST		Condition	Sample No.	Photo name		Total basal cells	Number of ki67 positive nucleus					Skin Type	Condition	Target	CT	⊿CT	⊿⊿CT	Relative expression	AVE	SD	TTEST				HAS3	GAPDH	⊿CT	⊿⊿CT	Relative expression	AVE	SD
THS-1	GAPDH	21.2782								THS-1	GAPDH	24.4698													Raw data	rate (%)	AVE	SD		THS	Control	GAPDH	21.1363									Control/IAM	27.1437	22.0757	5.06806	-0.0614927	1.04354	1.00064	0.0356958
THS-2	GAPDH	20.9702								THS-2	GAPDH	24.2228								THS	1	01-01-01	150-4500	21	4	27.2727	27.036	0.334804		THS	Control	GAPDH	21.434										27.0564	21.9666	5.08981	-0.0397407	1.02793
THS-3	GAPDH	21.0809								THS-3	GAPDH	24.4901										01-01-02	150-4500	27	9					THS	Control	GAPDH	21.297										27.155	21.9821	5.17295	0.0434042	0.970363
THS-4	GAPDH	21.2911								TRS-1	GAPDH	24.1651										01-01-03	150-4500	18	5					THS	ATRA	GAPDH	21.5642										27.1292	21.9418	5.18738	0.0578293	0.960709
TRS-1	GAPDH	20.8375								TRS-2	GAPDH	24.3594									2	01-02-01	150-4500	15	6	27.2727				THS	ATRA	GAPDH	21.5754									ATRA/IAM	25.471	22.1351	3.3359	-1.79365	3.4669	3.69579	0.263311
TRS-2	GAPDH	20.7403								TRS-3	GAPDH	24.4741										01-02-02	150-4500	25	8					THS	ATRA	GAPDH	21.0673										25.0143	21.9356	3.07865	-2.0509	4.14365
TRS-3	GAPDH	20.9167								Bell-1	GAPDH	24.2359										01-02-03	150~4000	26	4					TRS	Control	GAPDH	20.8238										24.711	21.4296	3.28148	-1.84807	3.60019
TRS-4	GAPDH	21.0287								Bell-2	GAPDH	24.398									3	01-01-01	1600-11300	21	6	26.5625				TRS	Control	GAPDH	20.9835										25.3053	22.0126	3.29265	-1.8369	3.57241
Bell-1	GAPDH	20.4205								Bell-3	GAPDH	24.5115										01-01-02	1600-11300	22	3					TRS	Control	GAPDH	21.0019									Control Lotion	27.121	21.7424	5.3786	0.249049	0.841451	0.958001	0.0892274
Bell-2	GAPDH	20.978								THS-1	KGF-FGF7	31.4599	6.99013	-0.0362498	1.02544	1.00082	0.0402036					01-01-03	1600-11300	21	8					TRS	ATRA	GAPDH	21.2734										26.9119	21.8879	5.02405	-0.105497	1.07586
Bell-3	GAPDH	20.7607								THS-2	KGF-FGF7	31.2025	6.97969	-0.0466935	1.03289					TRS	1	01-01-01	150-4500	15	2	15.873	13.8345	1.44323		TRS	ATRA	GAPDH	21.08										27.0245	21.7599	5.26465	0.135105	0.910603
Bell-4	GAPDH	20.6289								THS-3	KGF-FGF7	31.5994	7.10933	0.0829433	0.94413							01-01-02	150-4500	25	2					TRS	ATRA	GAPDH	21.3979										27.0849	21.9612	5.12367	-0.00588175	1.00409
THS-1	col1a2	21.0932	-0.184965	-1.39204	2.6245	2.83707	0.19324	9.02124e-06		TRS-1	KGF-FGF7	31.0709	6.90582	-0.120563	1.08716	1.047	0.0305551	0.265597				01-01-03	150-4500	23	6					Bell	Control	GAPDH	20.8414									ATRA/TAM	24.8657	21.8348	3.03098	-2.09857	4.28285	4.87636	0.524851
THS-2	col1a2	20.5305	-0.439676	-1.64676	3.13129					TRS-2	KGF-FGF7	31.367	7.00759	-0.018788	1.01311						2	03-02-01	150-4500	19	3	12.7273				Bell	Control	GAPDH	20.9052										24.7451	22.0402	2.70491	-2.42464	5.36896
THS-3	col1a2	20.8488	-0.232136	-1.43921	2.71173					TRS-3	KGF-FGF7	31.4429	6.9688	-0.0575844	1.04072							03-02-02	150-4500	12	1					Bell	Control	GAPDH	21.0386										25.0057	22.0221	2.98358	-2.14597	4.42588
THS-4	col1a2	20.9717	-0.319378	-1.52646	2.88077					Bell-1	KGF-FGF7	31.6927	7.45678	0.430397	0.742057	0.715469	0.0315554	0.00139142				03-02-03	150~4000	24	3					Bell	ATRA	GAPDH	20.6005										24.8183	22.1291	2.6892	-2.44035	5.42775
TRS-1	col1a2	21.5502	0.712761	-0.494318	1.40865	1.77496	0.247464	0.00299177		Bell-2	KGF-FGF7	31.9997	7.60171	0.575323	0.671136						3	01-01-01	150~4500	22	2	12.9032				Bell	ATRA	GAPDH	20.9607
TRS-2	col1a2	20.9835	0.243259	-0.96382	1.95047					Bell-3	KGF-FGF7	31.9855	7.47408	0.447695	0.733213							01-01-02	150~4500	21	4					Bell	ATRA	GAPDH	20.7473
TRS-3	col1a2	21.3628	0.446106	-0.760973	1.69463																	01-01-03	150~4500	19	2					THS	Control	COL1A1	19.4435	-1.69278	-0.990677	1.98712	2.09688	0.124057
TRS-4	col1a2	21.2029	0.1742	-1.03288	2.0461															Bell	1	02-01-01	150~4500	31	4	15.2941	11.7947	3.65122		THS	Control	COL1A1	19.7081	-1.72588	-1.02377	2.03323
Bell-1	col1a2	21.3445	0.924049	-0.28303	1.21675	1.00713	0.124241															02-01-02	150~4500	27	3					THS	Control	COL1A1	19.412	-1.88498	-1.18288	2.27029
Bell-2	col1a2	22.3096	1.33164	0.124565	0.91728																	02-01-03	150~4500	27	6					THS	ATRA	COL1A1	19.2172	-2.34701	-1.64491	3.12728	2.96187	0.256806	0.0127539
Bell-3	col1a2	21.9926	1.23183	0.0247498	0.982991																2	01-02-01	150~7000	28	0	13.3333				THS	ATRA	COL1A1	19.2138	-2.36166	-1.65955	3.15918
Bell-4	col1a2	21.9697	1.34079	0.133715	0.911482																	01-02-02	150~3500	21	3					THS	ATRA	COL1A1	18.9872	-2.08015	-1.37805	2.59916
THS-1	Fibrilin	25.5223	4.24412	-1.48927	2.80746	3.0252	0.197065	5.04584e-06														01-02-03	150~3500	26	7					TRS	Control	COL1A1	19.3513	-1.4725	-0.770391	1.70573	1.80471	0.151364	0.102349
THS-2	Fibrilin	25.0093	4.03915	-1.69424	3.23607																3	03-01-01	150~4500	27	1	6.75676				TRS	Control	COL1A1	19.5245	-1.45899	-0.75688	1.68983
THS-3	Fibrilin	25.3031	4.22215	-1.51123	2.85054																	03-01-02	150~4500	20	2					TRS	Control	COL1A1	19.2865	-1.71545	-1.01334	2.01858
THS-4	Fibrilin	25.3434	4.05228	-1.68111	3.20674																	03-01-03	150~4500	27	2					TRS	ATRA	COL1A1	19.7838	-1.48961	-0.787502	1.72608	1.7955	0.0583169	0.0358993
TRS-1	Fibrilin	25.9837	5.14621	-0.587174	1.5023	1.74252	0.182324	0.00107682																						TRS	ATRA	COL1A1	19.4758	-1.6042	-0.902092	1.86877
TRS-2	Fibrilin	25.5676	4.82732	-0.906064	1.87393																									TRS	ATRA	COL1A1	19.8545	-1.54339	-0.841284	1.79164
TRS-3	Fibrilin	25.9403	5.0236	-0.709786	1.63556																									Bell	Control	COL1A1	20.2013	-0.640049	0.0620575	0.957897	1.00159	0.0571188	0.000344573
TRS-4	Fibrilin	25.7925	4.7638	-0.969592	1.95829																									Bell	Control	COL1A1	20.2551	-0.650099	0.0520077	0.964593
Bell-1	Fibrilin	25.9124	5.49188	-0.241504	1.18222	1.00668	0.117555																							Bell	Control	COL1A1	20.2224	-0.816172	-0.114065	1.08227
Bell-2	Fibrilin	26.8318	5.85382	0.120433	0.919912																									Bell	ATRA	COL1A1	20.5814	-0.0190601	0.683046	0.622849	0.770778	0.138875	0.00054681
Bell-3	Fibrilin	26.6758	5.91504	0.181651	0.881693																									Bell	ATRA	COL1A1	20.3225	-0.638128	0.0639782	0.956623
Bell-4	Fibrilin	26.3017	5.67281	-0.0605803	1.04289																									Bell	ATRA	COL1A1	20.4936	-0.253723	0.448383	0.732864
THS-1	GAPDH	21.3616																												Skin Type	Condition		CT	⊿CT	⊿⊿CT	Relative expression	AVE	SD	TTEST vs cont	TTEST vs THS
THS-2	GAPDH	21.2715																												THS	Control	GAPDH	22.5597
THS-3	GAPDH	21.0329																												THS	Control	GAPDH	22.7164
THS-4	GAPDH	21.1984																												THS	Control	GAPDH	22.8058
TRS-1	GAPDH	20.6355																												THS	ATRA	GAPDH	23.1251
TRS-2	GAPDH	20.6591																												THS	ATRA	GAPDH	22.7254
TRS-3	GAPDH	20.8054																												THS	ATRA	GAPDH	22.9482
TRS-4	GAPDH	20.8448																												TRS	Control	GAPDH	22.9515
Bell-1	GAPDH	20.6798																												TRS	Control	GAPDH	22.7013
Bell-2	GAPDH	20.9707																												TRS	Control	GAPDH	23.2021
Bell-3	GAPDH	20.638																												TRS	ATRA	GAPDH	22.9682
Bell-4	GAPDH	20.9078																												TRS	ATRA	GAPDH	22.9599
THS-1	COL1A1	20.9709	-0.390654	-1.6563	3.15207	3.60401	0.536943	0.000156689																						TRS	ATRA	GAPDH	22.9215
THS-2	COL1A1	20.4174	-0.854134	-2.11978	4.34628																									Bell	Control	GAPDH	22.0601
THS-3	COL1A1	20.3423	-0.690659	-1.9563	3.88067																									Bell	Control	GAPDH	22.9139
THS-4	COL1A1	20.8614	-0.337008	-1.60265	3.03701																									Bell	Control	GAPDH	21.9658
TRS-1	COL1A1	21.1405	0.505037	-0.760609	1.69421	1.8971	0.117795	1.43079e-05																						Bell	ATRA	GAPDH	21.8547
TRS-2	COL1A1	20.9632	0.304144	-0.961502	1.94734																									Bell	ATRA	GAPDH	21.985
TRS-3	COL1A1	21.0969	0.291481	-0.974165	1.9645																									Bell	ATRA	GAPDH	22.6943
TRS-4	COL1A1	21.1232	0.278425	-0.987221	1.98236																									THS	Control	HAS3	27.6695	5.1098	0.192972	0.874802	1.05894	0.371606
Bell-1	COL1A1	21.8949	1.2151	-0.0505428	1.03565	1.00048	0.0311149																							THS	Control	HAS3	28.0977	5.3813	0.464467	0.724739
Bell-2	COL1A1	22.2821	1.31143	0.0457878	0.968761																									THS	Control	HAS3	27.0652	4.25939	-0.657439	1.57728
Bell-3	COL1A1	21.9472	1.30919	0.043541	0.970271																									THS	ATRA	HAS3	26.4023	3.2772	-1.63963	3.11586	3.33087	0.295938	0.00249277
Bell-4	COL1A1	22.1346	1.22686	-0.0387859	1.02725																									THS	ATRA	HAS3	25.7356	3.0102	-1.90663	3.74933
THS-1	ELN	27.5065	6.14496	-2.31635	4.9807	6.10405	1.61672	0.00159753																						THS	ATRA	HAS3	26.2201	3.27187	-1.64496	3.1274
THS-2	ELN	26.5813	5.30977	-3.15153	8.886																									TRS	Control	HAS3	28.5027	5.55115	0.634317	0.644246	0.618141	0.0596618
THS-3	ELN	27.0419	6.00901	-2.4523	5.47287																									TRS	Control	HAS3	28.5189	5.8176	0.900764	0.535603
THS-4	ELN	27.3159	6.11744	-2.34387	5.07662																									TRS	Control	HAS3	28.6869	5.48479	0.567952	0.674573
TRS-1	ELN	28.2647	7.62925	-0.832055	1.78022	1.66409	0.206733	0.00338996																						TRS	ATRA	HAS3	27.3181	4.34992	-0.566912	1.48135	1.4525	0.1254	0.00105201	0.00116942
TRS-2	ELN	28.4258	7.76677	-0.694537	1.61837																									TRS	ATRA	HAS3	27.2081	4.24815	-0.668679	1.58962
TRS-3	ELN	28.8312	8.0258	-0.43551	1.35239																									TRS	ATRA	HAS3	27.4748	4.55333	-0.363499	1.28654
TRS-4	ELN	28.3761	7.53123	-0.930078	1.90538																									Bell	Control	HAS3	27.3636	5.30349	0.386659	0.764899	0.677608	0.0740385
Bell-1	ELN	29.2564	8.57662	0.115312	0.923183	1.00748	0.12756																							Bell	Control	HAS3	28.6069	5.69308	0.776244	0.583885
Bell-2	ELN	29.5748	8.60413	0.142819	0.905747																									Bell	Control	HAS3	27.4305	5.46468	0.547849	0.684039
Bell-3	ELN	29.1323	8.49435	0.033042	0.977357																									Bell	ATRA	HAS3	25.9497	4.09497	-0.821862	1.76769	2.13108	0.381423	0.0061271	0.0245685
Bell-4	ELN	29.0779	8.17013	-0.291173	1.22363																									Bell	ATRA	HAS3	25.4914	3.50649	-1.41035	2.65801
THS-1	MMP1	24.56	3.1984	1.50713	0.35181	0.290234	0.0419833	4.9863e-05																						Bell	ATRA	HAS3	26.6347	3.94043	-0.976399	1.96755
THS-2	MMP1	24.9768	3.70526	2.01399	0.247587
THS-3	MMP1	24.6919	3.65896	1.9677	0.255661
THS-4	MMP1	24.5987	3.40025	1.70898	0.305876
TRS-1	MMP1	22.4748	1.83933	0.148062	0.902462	1.10704	0.121553	0.334984
TRS-2	MMP1	22.1274	1.46834	-0.222925	1.1671
TRS-3	MMP1	22.3085	1.50309	-0.188175	1.13932
TRS-4	MMP1	22.2501	1.40523	-0.286035	1.21928
Bell-1	MMP1	22.2181	1.53827	-0.152997	1.11188	1.00649	0.113319
Bell-2	MMP1	22.7604	1.78976	0.0984902	0.93401
Bell-3	MMP1	22.5489	1.91094	0.219676	0.858759
Bell-4	MMP1	22.4339	1.5261	-0.165168	1.1213
[truncated: 10 more columns]

## Sheet: Fig.5
Fig. 5a										Fig. 5c					Fig. 5e									Fig. 5h					Fig. 5i
Condition	Target	CT	⊿CT	⊿⊿CT	Relative expression	AVE	SD	TTEST		Nuc No	MRTF-A Mean Intensity				Condition	Sample ID	0 hr Surface (pixel)	24hr Surface (pixel)	Contraction rate (%)	AVE	SD	TTEST		Nuc No	MRTF-A Mean Intensity				Condition		Target	CT	⊿CT	⊿⊿CT	Relative expression	AVE	SD	TTEST
THS	GAPDH	21.3852									Bell	THS	TRS		THS	1	83436495	80566892	96.5607	98.0667	0.926473				THS	TRS	THS+Y27632		THS		GAPDH	21.5471
THS	GAPDH	21.417								1	83.5997	158.639	116.08			2	83401347	82429383	98.8346					1	72.2146	83.8115	75.4392		THS		GAPDH	22.1295
THS	GAPDH	21.11								2	88.4034	115.324	91.3156			3	80843279	78611344	97.2392					2	52.4279	115.867	58.673		THS		GAPDH	21.8735
THS	GAPDH	21.4128								3	71.1937	89.4283	13.478			4	83172017	80995109	97.3826					3	66.3221	54.2223	100.152		TRS		GAPDH	22.0399
TRS	GAPDH	20.6941								4	51.3206	74.3372	117.512			5	84728926	83341229	98.3622					4	80.2176	99.1546	97.266		TRS		GAPDH	21.4051
TRS	GAPDH	20.7408								5	52.5531	113.905	84.9232			6	82793449	82020468	99.0664					5	49.6131	57.0199	117.499		TRS		GAPDH	21.7148
TRS	GAPDH	20.873								6	131.595	63.0046	135.455			7	84760233	83930784	99.0214					6	49.2351	57.9301	55.1163		THS+Y27632		GAPDH	21.9841
TRS	GAPDH	21.0194								7	105.743	194.368	117.47		TRS	1	96159995	52627897	54.7295	69.5442	6.48045	1.76502e-07		7	87.4513	20.8001	101.484		THS+Y27632		GAPDH	22.3056
Bell	GAPDH	20.839								8	107.675	50.3395	137.982			2	93868998	66061187	70.3759					8	60.8618	18.9737	23.9973		THS+Y27632		GAPDH	21.911
Bell	GAPDH	20.9767								9	98.4837	83.9765	184.721			3	89656354	63433206	70.7515					9	68.0396	47.6768	155.698		THS		COL1A1	20.5418	-1.00537	-0.0138302	1.00963	1.01026	0.143279
Bell	GAPDH	20.8088								10	48.2916	92.9146	102.4			4	87764957	64674738	73.6908					10	98.0523	63.8095	28.5562		THS		COL1A1	21.398	-0.731548	0.259995	0.835091
Bell	GAPDH	20.9335								11	167.376	54.848	97.5797			5	81008650	61410722	75.8076					11	150.919	97.7523	43.7831		THS		COL1A1	20.6358	-1.23771	-0.246164	1.18605
THS	MKL1	28.1168	6.73161	-0.932408	1.90846	2.13728	0.335089	0.00311163		12	93.8866	84.3541	0.538924			6	91250237	66876327	73.2889					12	110.852	60.7473	133.671		TRS		COL1A1	22.062	0.022047	1.01359	0.495312	0.519305	0.0174186	0.00858245
THS	MKL1	27.6562	6.23925	-1.42477	2.68471					13	23.6509	71.4453	138.683			7	90627838	61776709	68.1653					13	104.086	116.844	122.032		TRS		COL1A1	21.3128	-0.0922127	0.89933	0.536136
THS	MKL1	27.9055	6.79553	-0.868489	1.82575					14	22.8782	100.36	135.141		TRS + Y27632	1	102938773	94553531	91.8541	90.1974	1.8575	7.92286e-07		14	108.585	60.6161	70.7255		TRS		COL1A1	21.6489	-0.0659599	0.925583	0.526468
THS	MKL1	27.9859	6.57303	-1.09098	2.13019					15	188.37	125.972	60.4679			2	105816060	94442708	89.2518					15	91.0552	90.2631	88.6842		THS+Y27632		COL1A1	21.5095	-0.474632	0.516911	0.698867	0.635069	0.0683866	0.02878
TRS	MKL1	28.1055	7.41143	-0.252581	1.19134	1.33054	0.192207	0.011135		16	141.493	154.309	119.761			3	100035654	89758823	89.7268					16	103.478	98.6411	62.415		THS+Y27632		COL1A1	22.2024	-0.103167	0.888376	0.540222
TRS	MKL1	27.9906	7.24985	-0.414164	1.33253					17	163.054	123.622	123.854			4	97029394	91061913	93.8498					17	107.858	70.2712	106.85		THS+Y27632		COL1A1	21.5056	-0.405392	0.586151	0.666118
TRS	MKL1	28.3288	7.45582	-0.208197	1.15524					18	99.7545	211.241	62.4395			5	102979300	90439034	87.8225					18	140.873	220.176	86.0827		THS		MMP1	25.3799	3.83281	0.103574	0.930724	1.00951	0.142408
TRS	MKL1	27.9671	6.94764	-0.716378	1.64305					19	66.1207	93.2254	106.81			6	106834600	95249397	89.1559					19	99.1691	94.5197	88.2105		THS		MMP1	25.5844	3.45493	-0.274312	1.20942
Bell	MKL1	28.251	7.41198	-0.252032	1.19088	1.02588	0.225716			20	209.497	101.307	59.2002			7	100391558	90072375	89.7211					20	111.392	53.7124	70.3519		THS		MMP1	25.7735	3.89998	0.170738	0.888388
Bell	MKL1	29.1018	8.1251	0.461088	0.726438					21	94.0834	223.501	166.561											21	83.8979	97.8629	46.48		TRS		MMP1	24.2109	2.17093	-1.55831	2.94508	2.24337	0.567864	0.0407176
Bell	MKL1	28.6316	7.82279	0.158773	0.895787					22	89.9087	97.0233	121.537											22	86.2541	43.1161	142.635		TRS		MMP1	24.4981	3.093	-0.636241	1.55427
Bell	MKL1	28.2297	7.29619	-0.367829	1.29041					23	98.5218	299.134	85.5234											23	102.259	82.8302	93.8294		TRS		MMP1	24.2865	2.5717	-1.15754	2.23076
THS	Itga2	25.708	4.32277	-0.850857	1.80357	1.53346	0.204865	0.00594769		24	71.0747	113.911	128.093											24	142.628	177.541	100.13		THS+Y27632		MMP1	23.5468	1.56272	-2.16652	4.4894	4.42278	0.421804	0.00041056
THS	Itga2	26.1733	4.75631	-0.417321	1.33545					25	134.009	63.1429	71.9545											25	114.844	53.9461	55.1507		THS+Y27632		MMP1	24.0802	1.77464	-1.9546	3.87609
THS	Itga2	25.8674	4.75738	-0.416247	1.33445					26	158.899	194.798	104.282											26	112.967	37.7604	85.7622		THS+Y27632		MMP1	23.3466	1.43562	-2.29362	4.90283
THS	Itga2	25.855	4.44213	-0.731495	1.66036					27	183.907	112.668	95.3659											27	92.6453	117.432	128.526
TRS	Itga2	25.7185	5.02439	-0.149231	1.10898	1.14217	0.111893	0.0272164		28	102.397	154.029	135.129											28	101.913	99.9838	91.3197		Condition		Target	CT	⊿CT	⊿⊿CT	Relative expression	AVE	SD	TTEST
TRS	Itga2	25.935	5.1942	0.020576	0.985839					29	171.569	168.779	110.334											29	117.633	90.5561	79.9061		THS		GAPDH	21.0219
TRS	Itga2	25.8083	4.93534	-0.238289	1.17959					30	83.7198	99.4599	149.324											30	178.25	83.2193	75.0989		THS		GAPDH	21.5439
TRS	Itga2	25.8209	4.80147	-0.372155	1.29428					31	55.8808	54.0399	33.3386											31	142.576	123.546	69.1322		THS		GAPDH	21.2761
Bell	Itga2	25.9074	5.06844	-0.105191	1.07564	1.00346	0.0820751			32	85.0628	128.301	216.692											32	52.2651	116.574	64.1849		TRS		GAPDH	21.4855
Bell	Itga2	26.3357	5.35903	0.185401	0.879404					33	169.295	116.432	67.9306											33	102.427	88.8438	86.7736		TRS		GAPDH	20.9757
Bell	Itga2	26.0125	5.20365	0.0300231	0.979405					34	196.156	97.4838	131.4											34	108.336	89.5742	85.8936		TRS		GAPDH	21.2172
Bell	Itga2	25.9969	5.06339	-0.110234	1.0794					35	158.905	240.951	92.4914											35	129.432	65.7995	45.3898		THS+Y27632		GAPDH	21.3209
										36	171.036	108.557	154.057											36	63.8334	52.053	75.9097		THS+Y27632		GAPDH	21.6587
Condition	Target	CT	⊿CT	⊿⊿CT	Relative expression	AVE	SD	TTEST		37	62.7017	118.592	37.8043											37	154.347	55.6136	80.4596		THS+Y27632		GAPDH	21.2635
THS	GAPDH	24.4865								38	169.411	233.275	82.744											38	94.5639	57.1584	64.2422		THS		col1a2	21.4653	0.443338	0.175012	0.88576	1.00396	0.0879479
THS	GAPDH	24.613								39	29.2541	74.1171	70.3663											39	114.689	59.0832	59.1832		THS		col1a2	21.7703	0.22633	-0.0419966	1.02954
THS	GAPDH	24.674								40	141.927	148.817	50.9883											40	109.053	65.7233	63.129		THS		col1a2	21.4114	0.135311	-0.133015	1.09658
Bell	GAPDH	24.66								41	90.8409	207.205	73.5984											41	54.8328	61.2923	79.8924		TRS		col1a2	22.4216	0.936144	0.667817	0.629458	0.643829	0.0145072	0.00464095
Bell	GAPDH	24.851								42	115.958	110.41	82.3062											42	94.1425	84.0974	51.5601		TRS		col1a2	21.8917	0.915941	0.647615	0.638335
Bell	GAPDH	24.662								43	116.92	78.4251	48.7145											43	164.222	52.3555	85.9051		TRS		col1a2	22.0769	0.859734	0.591407	0.663695
TRS	GAPDH	24.4955								44	146.637	191.626	71.2265											44	106.311	31.2999	86.7923		THS+Y27632		col1a2	22.2848	0.963959	0.695632	0.617439	0.607568	0.0555509	0.00573393
TRS	GAPDH	24.5175								45	40.0123	182.411	116.918											45	118.043	100.712	31.7262		THS+Y27632		col1a2	22.8291	1.17035	0.902021	0.535137
TRS	GAPDH	24.683								46	67.68	183.602	129.303											46	161.936	89.4188	42.593		THS+Y27632		col1a2	22.1093	0.845814	0.577487	0.67013
THS	aSMA	29.233	4.7465	-1.19283	2.28601	2.05603	0.16262	0.0132632		47	195.816	42.692	96.0476											47	84.3755	92.7507	92.0433		THS		Fibrilin	25.9904	4.96848	0.185821	0.879149	1.00541	0.104104
THS	aSMA	29.595	4.982	-0.957334	1.94172					48	96.5428	114.356	79.7533											48	90.7501	37.7606	65.7485		THS		Fibrilin	26.3223	4.77841	-0.00425402	1.00295
THS	aSMA	29.657	4.983	-0.956333	1.94037					49	81.1652	126.418	42.0673											49	141.368	96.0736	86.8123		THS		Fibrilin	25.8772	4.60109	-0.181567	1.13411
Bell	aSMA	30.223	5.563	-0.376334	1.29804	1.04855	0.294064			50	104.364	104.475	31.5526											50	85.4345	80.2316	59.3191		TRS		Fibrilin	26.7088	5.22334	0.440679	0.736788	0.674675	0.0454694	0.0146451
Bell	aSMA	31.444	6.593	0.653666	0.635663					51	105.094	160.205	563.096											51	125.547	102.62	89.4688		TRS		Fibrilin	26.3622	5.38643	0.603771	0.658032
Bell	aSMA	30.324	5.662	-0.277333	1.21195					52	60.9061	108.703	37.5527											52	94.4807	75.746	102.511		TRS		Fibrilin	26.6682	5.45106	0.668395	0.629206
TRS	aSMA	30.5565	6.061	0.121667	0.919125	1.0199	0.164018	0.00316177		53	144.371	98.2483	56.0982											53	114.289	97.0244	114.293		THS+Y27632		Fibrilin	26.9302	5.60932	0.826661	0.563833	0.671769	0.102323	0.0319039
TRS	aSMA	30.626	6.1085	0.169167	0.889356					54	125.17	56.3615	66.8028											54	58.8809	79.0402	109.959		THS+Y27632		Fibrilin	27.0801	5.42142	0.638757	0.642266
TRS	aSMA	30.299	5.616	-0.323333	1.25122					55	100.62	111.618	88.8475											55	145.903	87.6866	111.837		THS+Y27632		Fibrilin	26.3515	5.08808	0.305417	0.809208
										56	38.0591	145.272	57.468											56	144.292	71.4893	12.7785		THS		ELN	28.2663	7.24434	-0.046051	1.03244	1.02796	0.23597
										57	120.818	65.7302	67.0295											57	146.063	76.9234	101.867		THS		ELN	29.2751	7.73117	0.440777	0.736738
										58	98.5663	106.656	82.1845											58	88.6678	94.0885	57.7289		THS		ELN	28.1717	6.89567	-0.394726	1.31469
										59	134.977	201.004	39.34											59	147.671	57.9272	162.666		TRS		ELN	30.5119	9.02639	1.73599	0.300202	0.373938	0.0521394	0.0186607
										60	156.237	117.708	88.3793											60	104.315	114.19	145.319		TRS		ELN	29.5505	8.57477	1.28437	0.410549
										61	116.56	189.671	83.0036											61	62.6016	140.901	39.3032		TRS		ELN	29.7901	8.57296	1.28257	0.411062
										62	64.8141	167.33	18.5779											62	45.342	73.3445	142.728		THS+Y27632		ELN	29.6406	8.31968	1.02929	0.489951	0.469667	0.0261339	0.0292257
										63	214.577	140.597	118.35											63	47.8447	135.592	68.0826		THS+Y27632		ELN	30.1574	8.49872	1.20833	0.432769
										64	111.162	147.111	89.1388											64	93.9434	51.8865	81.8315		THS+Y27632		ELN	29.594	8.33053	1.04014	0.486282
[truncated: 241 more rows]
